# Supplementary material for: {Bis[4-(2-pyrid­yl)pyrimidin-2-yl]sulfane}dichloridocobalt(II)
Source: Acta Crystallogr Sect E Struct Rep Online. 2009 Jun 17;65(Pt 7):m784. doi: 10.1107/S1600536809022636 (PMC2969327; doi:10.1107/S1600536809022636)
Supplement: Supplementary file 1 [file e-65-0m784-sup1.cif]

##############################################################################
###                                                                        ###
###        Electronic paper (Acta Crystallographica Section E)             ###
###                                                                        ###
##############################################################################
#                                                                            #
# This CIF contains the data in a paper accepted for publication in Acta     #
# Crystallographica Section E. It conforms to the requirements of Notes      #
# for Authors for Section E, and has been peer reviewed under the auspices   #
# of the IUCr Commission on Journals.                                        #
#                                                                            #
# Full details of the Crystallographic Information File format               #
# are given in the paper "The Crystallographic Information File (CIF):       #
# a New Standard Archive File for Crystallography" by S. R. Hall, F. H.      #
# Allen and I. D. Brown [Acta Cryst. (1991), A47, 655-685].                  #
#                                                                            #
# The current version of the core CIF dictionary is obtainable from          #
# ftp://ftp.iucr.org/pub/cif_core.dic. The current version number is 2.4.    #
#                                                                            #
# Software is freely available for graphical display of the structure(s) in  #
# this CIF.  For information consult the CIF home page http://www.iucr.org/  #
# cif/home.html                                                              #
#                                                                            #
# This file may be used for bona fide research purposes within the           #
# scientific community so long as proper attribution is given to the journal # 
# article from which it was obtained.                                        #
#                                                                            #
##############################################################################
                                             
data_I
_audit_creation_method     SHELXL97
_chemical_name_systematic
;
{Bis[4-(2-pyridyl)pyrimidin-2-yl]sulfane}dichloridocobalt(II)
;
_chemical_name_common     ?
_chemical_formula_moiety     'C18 H12 Cl2 Co N6 S'
_chemical_formula_sum     'C18 H12 Cl2 Co N6 S'
_chemical_formula_iupac     '[Co Cl2 (C18 H12 N6 S)]'
_chemical_formula_weight     474.24
_chemical_melting_point     ?
_symmetry_cell_setting     monoclinic
_symmetry_space_group_name_H-M     'C 2/c'
_symmetry_space_group_name_Hall     '-C 2yc'
loop_
    _symmetry_equiv_pos_as_xyz
    'x, y, z'
    '-x, y, -z+1/2'
    'x+1/2, y+1/2, z'
    '-x+1/2, y+1/2, -z+1/2'
    '-x, -y, -z'
    'x, -y, z-1/2'
    '-x+1/2, -y+1/2, -z'
    'x+1/2, -y+1/2, z-1/2'
_cell_length_a     14.685(3)
_cell_length_b     10.325(2)
_cell_length_c     13.376(3)
_cell_angle_alpha     90.00
_cell_angle_beta     112.339(3)
_cell_angle_gamma     90.00
_cell_volume     1875.9(7)
_cell_formula_units_Z     4
_cell_measurement_reflns_used     2302
_cell_measurement_theta_min     2.26
_cell_measurement_theta_max     25.50
_cell_measurement_temperature     298(2)
_exptl_crystal_description     block
_exptl_crystal_colour     orange
_exptl_crystal_size_max     0.20
_exptl_crystal_size_mid     0.18
_exptl_crystal_size_min     0.12
_exptl_crystal_density_diffrn     1.679
_exptl_crystal_density_meas     ?
_exptl_crystal_density_method     'not measured'
_exptl_crystal_F_000     956
_exptl_absorpt_coefficient_mu     1.328
_exptl_absorpt_correction_type     multi-scan
_exptl_absorpt_process_details     '(SADABS; Bruker, 2001)'
_exptl_absorpt_correction_T_min     0.8835
_exptl_absorpt_correction_T_max     0.9201
_exptl_special_details
;
;
_diffrn_ambient_temperature     298(2)
_diffrn_radiation_type     MoK\a
_diffrn_radiation_wavelength     0.71073
_diffrn_radiation_source     'fine-focus sealed tube'
_diffrn_radiation_monochromator     graphite
_diffrn_measurement_device_type     'Bruker APEXII CCD area-detector'
_diffrn_measurement_method     '\f and \w'
_diffrn_detector_area_resol_mean     ?
_diffrn_reflns_number     6015
_diffrn_reflns_av_R_equivalents     0.1410
_diffrn_reflns_av_sigmaI/netI     0.1081
_diffrn_reflns_theta_min     2.48
_diffrn_reflns_theta_max     28.38
_diffrn_reflns_theta_full     28.38
_diffrn_measured_fraction_theta_max     0.983
_diffrn_measured_fraction_theta_full     0.983
_diffrn_reflns_limit_h_min     -17
_diffrn_reflns_limit_h_max     19
_diffrn_reflns_limit_k_min     -6
_diffrn_reflns_limit_k_max     13
_diffrn_reflns_limit_l_min     -17
_diffrn_reflns_limit_l_max     17
_diffrn_standards_number     ?
_diffrn_standards_interval_count     ?
_diffrn_standards_interval_time     ?
_diffrn_standards_decay_%     ?
_refine_special_details
;
Refinement of <i>F</i>^2^ against ALL reflections. The weighted <i>R</i>-factor
<i>wR</i> and goodness of fit <i>S</i> are based on <i>F</i>^2^, conventional
<i>R</i>-factors <i>R</i> are based on <i>F</i>, with <i>F</i> set to zero for
negative <i>F</i>^2^. The threshold expression of <i>F</i>^2^ >
\s(<i>F</i>^2^) is used only for calculating <i>R</i>-factors(gt) <i>etc</i>.
and is not relevant to the choice of reflections for refinement.
<i>R</i>-factors based on <i>F</i>^2^ are statistically about twice as large
as those based on <i>F</i>, and <i>R</i>- factors based on ALL data will be
even larger.
;
_reflns_number_total     2302
_reflns_number_gt     1526
_reflns_threshold_expression     I>2\s(I)
_refine_ls_structure_factor_coef     Fsqd
_refine_ls_matrix_type     full
_refine_ls_R_factor_all     0.0671
_refine_ls_R_factor_gt     0.0456
_refine_ls_wR_factor_gt     0.0707
_refine_ls_wR_factor_ref     0.0765
_refine_ls_goodness_of_fit_ref     1.000
_refine_ls_restrained_S_all     1.000
_refine_ls_number_reflns     2302
_refine_ls_number_parameters     128
_refine_ls_number_restraints     0
_refine_ls_hydrogen_treatment     constr
_refine_ls_weighting_scheme     calc
_refine_ls_weighting_details
                 'calc w = 1/[\s^2^(Fo^2^)+(0.01P)^2^] where P=(Fo^2^+2Fc^2^)/3'
_atom_sites_solution_hydrogens     geom
_atom_sites_solution_primary     direct
_atom_sites_solution_secondary     difmap
_refine_ls_shift/su_max     0.001
_refine_ls_shift/su_mean     0.000
_refine_diff_density_max     0.513
_refine_diff_density_min     -0.675
_refine_ls_extinction_method     none
_refine_ls_extinction_coef     ?
loop_
    _atom_type_symbol
    _atom_type_description
    _atom_type_scat_dispersion_real
    _atom_type_scat_dispersion_imag
    _atom_type_scat_source
    'C' 'C' 0.0033 0.0016
                         'International Tables Vol C Tables 4.2.6.8 and 6.1.1.4'
    'H' 'H' 0.0000 0.0000
                         'International Tables Vol C Tables 4.2.6.8 and 6.1.1.4'
    'Cl' 'Cl' 0.1484 0.1585
                         'International Tables Vol C Tables 4.2.6.8 and 6.1.1.4'
    'Co' 'Co' 0.3494 0.9721
                         'International Tables Vol C Tables 4.2.6.8 and 6.1.1.4'
    'N' 'N' 0.0061 0.0033
                         'International Tables Vol C Tables 4.2.6.8 and 6.1.1.4'
    'Q' 'Q' 0.0033 0.0016
                         'International Tables Vol C Tables 4.2.6.8 and 6.1.1.4'
    'S' 'S' 0.1246 0.1234
                         'International Tables Vol C Tables 4.2.6.8 and 6.1.1.4'
_computing_data_collection     'APEX2 (Bruker, 2007)'
_computing_cell_refinement     'SAINT-Plus (Bruker, 2007)'
_computing_data_reduction     'SAINT-Plus (Bruker, 2007)'
_computing_structure_solution     'SHELXS97 (Sheldrick, 2008)'
_computing_structure_refinement     'SHELXL97 (Sheldrick, 2008)'
_computing_molecular_graphics     'SHELXTL (Sheldrick, 2008)'
_computing_publication_material     'SHELXTL (Sheldrick, 2008)'
loop_
    _atom_site_type_symbol
    _atom_site_label
    _atom_site_fract_x
    _atom_site_fract_y
    _atom_site_fract_z
    _atom_site_U_iso_or_equiv
    _atom_site_adp_type
    _atom_site_calc_flag
    _atom_site_refinement_flags
    _atom_site_occupancy
    _atom_site_disorder_assembly
    _atom_site_disorder_group
    Co Co1 0.5000 0.21623(4) 0.2500 0.03357(15) Uani d S 1 . .
    Cl Cl1 0.52209(5) 0.21891(6) 0.07848(5) 0.04298(19) Uani d . 1 . .
    S S1 0.5000 0.57242(8) 0.2500 0.0646(4) Uani d S 1 . .
    N N3 0.37405(17) 0.09651(17) 0.17599(17) 0.0358(5) Uani d . 1 . .
    N N2 0.38470(16) 0.35147(16) 0.19288(16) 0.0327(5) Uani d . 1 . .
    C C4 0.2933(2) 0.3022(2) 0.15111(19) 0.0353(6) Uani d . 1 . .
    C C1 0.3909(2) 0.4812(2) 0.2002(2) 0.0382(7) Uani d . 1 . .
    N N1 0.3163(2) 0.56366(19) 0.16953(19) 0.0473(6) Uani d . 1 . .
    C C5 0.2875(2) 0.1579(2) 0.14019(19) 0.0350(6) Uani d . 1 . .
    C C3 0.2114(2) 0.3803(3) 0.1175(2) 0.0456(7) Uani d . 1 . .
    H H3A 0.1482 0.3460 0.0884 0.055 Uiso calc R 1 . .
    C C2 0.2275(2) 0.5119(3) 0.1289(2) 0.0500(8) Uani d . 1 . .
    H H2A 0.1733 0.5669 0.1070 0.060 Uiso calc R 1 . .
    C C6 0.1984(2) 0.0954(2) 0.0938(2) 0.0472(7) Uani d . 1 . .
    H H6A 0.1398 0.1419 0.0695 0.057 Uiso calc R 1 . .
    C C8 0.2854(3) -0.1011(3) 0.1176(2) 0.0586(9) Uani d . 1 . .
    H H8A 0.2869 -0.1906 0.1108 0.070 Uiso calc R 1 . .
    C C9 0.3722(2) -0.0329(2) 0.1618(2) 0.0523(9) Uani d . 1 . .
    H H9A 0.4315 -0.0777 0.1825 0.063 Uiso calc R 1 . .
    C C7 0.1980(3) -0.0383(3) 0.0841(2) 0.0566(9) Uani d . 1 . .
    H H7A 0.1390 -0.0837 0.0552 0.068 Uiso calc R 1 . .
loop_
    _atom_site_aniso_label
    _atom_site_aniso_U_11
    _atom_site_aniso_U_22
    _atom_site_aniso_U_33
    _atom_site_aniso_U_12
    _atom_site_aniso_U_13
    _atom_site_aniso_U_23
    Co1 0.0269(3) 0.0223(2) 0.0436(3) 0.000 0.0045(2) 0.000
    Cl1 0.0342(4) 0.0443(4) 0.0449(4) 0.0018(3) 0.0089(3) 0.0000(3)
    S1 0.0532(8) 0.0242(5) 0.0984(10) 0.000 0.0086(7) 0.000
    N3 0.0360(14) 0.0272(10) 0.0381(12) -0.0012(10) 0.0072(10) 0.0015(9)
    N2 0.0333(13) 0.0253(10) 0.0349(12) 0.0029(10) 0.0077(10) 0.0012(8)
    C4 0.0382(17) 0.0384(14) 0.0244(13) 0.0011(13) 0.0064(12) 0.0006(10)
    C1 0.0434(18) 0.0290(12) 0.0390(15) 0.0063(12) 0.0121(14) 0.0017(11)
    N1 0.0512(18) 0.0374(12) 0.0472(15) 0.0170(12) 0.0117(13) 0.0037(10)
    C5 0.0354(16) 0.0382(13) 0.0280(13) -0.0061(13) 0.0083(13) 0.0016(11)
    C3 0.0343(17) 0.0556(17) 0.0403(16) 0.0079(15) 0.0067(14) 0.0014(13)
    C2 0.047(2) 0.0529(17) 0.0445(18) 0.0276(16) 0.0118(16) 0.0072(13)
    C6 0.0395(18) 0.0564(17) 0.0403(16) -0.0103(15) 0.0092(14) 0.0023(13)
    C8 0.076(3) 0.0356(14) 0.0502(19) -0.0182(17) 0.0082(19) -0.0005(13)
    C9 0.058(2) 0.0286(13) 0.0580(19) -0.0056(14) 0.0079(17) -0.0030(12)
    C7 0.059(2) 0.0570(18) 0.0466(18) -0.0322(17) 0.0116(17) -0.0023(14)
_geom_special_details
;
All e.s.d.'s (except the e.s.d. in the dihedral angle between two l.s. planes)
are estimated using the full covariance matrix. The cell e.s.d.'s are taken
into account individually in the estimation of e.s.d.'s in distances, angles
and torsion angles; correlations between e.s.d.'s in cell parameters are only
used when they are defined by crystal symmetry. An approximate (isotropic)
treatment of cell e.s.d.'s is used for estimating e.s.d.'s involving l.s.
planes.
;
loop_
    _geom_bond_atom_site_label_1
    _geom_bond_atom_site_label_2
    _geom_bond_site_symmetry_2
    _geom_bond_distance
    _geom_bond_publ_flag
    Co1 N2 2_655 2.102(2) ?
    Co1 N2 . 2.1017(19) ?
    Co1 N3 . 2.130(2) ?
    Co1 N3 2_655 2.130(2) ?
    Co1 Cl1 2_655 2.4363(9) ?
    Co1 Cl1 . 2.4363(9) ?
    S1 C1 . 1.757(3) ?
    S1 C1 2_655 1.757(3) ?
    N3 C5 . 1.335(3) ?
    N3 C9 . 1.349(3) ?
    N2 C4 . 1.343(3) ?
    N2 C1 . 1.343(3) ?
    C4 C3 . 1.374(4) ?
    C4 C5 . 1.497(3) ?
    C1 N1 . 1.323(3) ?
    N1 C2 . 1.320(4) ?
    C5 C6 . 1.377(4) ?
    C3 C2 . 1.378(3) ?
    C3 H3A . 0.9300 ?
    C2 H2A . 0.9300 ?
    C6 C7 . 1.386(3) ?
    C6 H6A . 0.9300 ?
    C8 C7 . 1.354(5) ?
    C8 C9 . 1.377(4) ?
    C8 H8A . 0.9300 ?
    C9 H9A . 0.9300 ?
    C7 H7A . 0.9300 ?
loop_
    _geom_angle_atom_site_label_1
    _geom_angle_atom_site_label_2
    _geom_angle_atom_site_label_3
    _geom_angle_site_symmetry_1
    _geom_angle_site_symmetry_3
    _geom_angle
    _geom_angle_publ_flag
    N2 Co1 N2 2_655 . 96.73(11) ?
    N2 Co1 N3 2_655 . 172.65(7) ?
    N2 Co1 N3 . . 77.25(8) ?
    N2 Co1 N3 2_655 2_655 77.25(8) ?
    N2 Co1 N3 . 2_655 172.65(7) ?
    N3 Co1 N3 . 2_655 109.05(11) ?
    N2 Co1 Cl1 2_655 2_655 91.57(6) ?
    N2 Co1 Cl1 . 2_655 87.57(6) ?
    N3 Co1 Cl1 . 2_655 92.37(6) ?
    N3 Co1 Cl1 2_655 2_655 88.39(6) ?
    N2 Co1 Cl1 2_655 . 87.57(6) ?
    N2 Co1 Cl1 . . 91.57(6) ?
    N3 Co1 Cl1 . . 88.39(6) ?
    N3 Co1 Cl1 2_655 . 92.37(6) ?
    Cl1 Co1 Cl1 2_655 . 178.70(3) ?
    C1 S1 C1 . 2_655 115.15(17) ?
    C5 N3 C9 . . 117.0(2) ?
    C5 N3 Co1 . . 115.55(15) ?
    C9 N3 Co1 . . 127.4(2) ?
    C4 N2 C1 . . 115.9(2) ?
    C4 N2 Co1 . . 116.07(15) ?
    C1 N2 Co1 . . 127.82(19) ?
    N2 C4 C3 . . 121.7(2) ?
    N2 C4 C5 . . 115.4(2) ?
    C3 C4 C5 . . 122.9(3) ?
    N1 C1 N2 . . 126.5(3) ?
    N1 C1 S1 . . 107.47(18) ?
    N2 C1 S1 . . 126.1(2) ?
    C2 N1 C1 . . 116.0(2) ?
    N3 C5 C6 . . 123.5(2) ?
    N3 C5 C4 . . 115.3(2) ?
    C6 C5 C4 . . 121.3(3) ?
    C4 C3 C2 . . 116.8(3) ?
    C4 C3 H3A . . 121.6 ?
    C2 C3 H3A . . 121.6 ?
    N1 C2 C3 . . 123.1(3) ?
    N1 C2 H2A . . 118.5 ?
    C3 C2 H2A . . 118.5 ?
    C5 C6 C7 . . 118.6(3) ?
    C5 C6 H6A . . 120.7 ?
    C7 C6 H6A . . 120.7 ?
    C7 C8 C9 . . 120.3(3) ?
    C7 C8 H8A . . 119.9 ?
    C9 C8 H8A . . 119.9 ?
    N3 C9 C8 . . 122.1(3) ?
    N3 C9 H9A . . 118.9 ?
    C8 C9 H9A . . 118.9 ?
    C8 C7 C6 . . 118.4(3) ?
    C8 C7 H7A . . 120.8 ?
    C6 C7 H7A . . 120.8 ?
loop_
    _geom_torsion_atom_site_label_1
    _geom_torsion_atom_site_label_2
    _geom_torsion_atom_site_label_3
    _geom_torsion_atom_site_label_4
    _geom_torsion_site_symmetry_1
    _geom_torsion_site_symmetry_2
    _geom_torsion_site_symmetry_3
    _geom_torsion_site_symmetry_4
    _geom_torsion
    _geom_torsion_publ_flag
    N2 Co1 N3 C5 . . . . -5.56(17) ?
    N3 Co1 N3 C5 2_655 . . . 170.5(2) ?
    Cl1 Co1 N3 C5 2_655 . . . 81.40(18) ?
    Cl1 Co1 N3 C5 . . . . -97.53(18) ?
    N2 Co1 N3 C9 . . . . 174.6(2) ?
    N3 Co1 N3 C9 2_655 . . . -9.30(19) ?
    Cl1 Co1 N3 C9 2_655 . . . -98.4(2) ?
    Cl1 Co1 N3 C9 . . . . 82.7(2) ?
    N2 Co1 N2 C4 2_655 . . . -177.8(2) ?
    N3 Co1 N2 C4 . . . . 6.51(17) ?
    Cl1 Co1 N2 C4 2_655 . . . -86.47(17) ?
    Cl1 Co1 N2 C4 . . . . 94.50(17) ?
    N2 Co1 N2 C1 2_655 . . . -3.04(17) ?
    N3 Co1 N2 C1 . . . . -178.8(2) ?
    Cl1 Co1 N2 C1 2_655 . . . 88.2(2) ?
    Cl1 Co1 N2 C1 . . . . -90.8(2) ?
    C1 N2 C4 C3 . . . . 0.3(4) ?
    Co1 N2 C4 C3 . . . . 175.7(2) ?
    C1 N2 C4 C5 . . . . 178.1(2) ?
    Co1 N2 C4 C5 . . . . -6.5(3) ?
    C4 N2 C1 N1 . . . . -0.6(4) ?
    Co1 N2 C1 N1 . . . . -175.4(2) ?
    C4 N2 C1 S1 . . . . -179.38(19) ?
    Co1 N2 C1 S1 . . . . 5.9(3) ?
    C1 S1 C1 N1 2_655 . . . 177.9(2) ?
    C1 S1 C1 N2 2_655 . . . -3.15(18) ?
    N2 C1 N1 C2 . . . . 0.7(4) ?
    S1 C1 N1 C2 . . . . 179.6(2) ?
    C9 N3 C5 C6 . . . . 2.2(4) ?
    Co1 N3 C5 C6 . . . . -177.6(2) ?
    C9 N3 C5 C4 . . . . -176.2(2) ?
    Co1 N3 C5 C4 . . . . 3.9(3) ?
    N2 C4 C5 N3 . . . . 1.7(3) ?
    C3 C4 C5 N3 . . . . 179.4(2) ?
    N2 C4 C5 C6 . . . . -176.9(2) ?
    C3 C4 C5 C6 . . . . 0.9(4) ?
    N2 C4 C3 C2 . . . . -0.2(4) ?
    C5 C4 C3 C2 . . . . -177.8(2) ?
    C1 N1 C2 C3 . . . . -0.5(4) ?
    C4 C3 C2 N1 . . . . 0.2(4) ?
    N3 C5 C6 C7 . . . . 0.4(4) ?
    C4 C5 C6 C7 . . . . 178.8(2) ?
    C5 N3 C9 C8 . . . . -3.3(4) ?
    Co1 N3 C9 C8 . . . . 176.5(2) ?
    C7 C8 C9 N3 . . . . 1.7(5) ?
    C9 C8 C7 C6 . . . . 1.0(5) ?
    C5 C6 C7 C8 . . . . -2.0(4) ?
loop_
    _geom_hbond_atom_site_label_D
    _geom_hbond_atom_site_label_H
    _geom_hbond_atom_site_label_A
    _geom_hbond_site_symmetry_A
    _geom_hbond_distance_DH
    _geom_hbond_distance_HA
    _geom_hbond_distance_DA
    _geom_hbond_angle_DHA
    _geom_hbond_publ_flag
    C2 H2A Cl1 3_455 0.93 2.63 3.546(3) 170 yes
    C3 H3A Cl1 7_555 0.93 2.73 3.584(3) 154 yes
    C7 H7A Cl1 3_445 0.93 2.76 3.580(4) 148 yes
data_global
_journal_date_recd_electronic     2009-06-10
_journal_date_accepted     2009-06-12
_journal_name_full     'Acta Crystallographica, Section E'
_journal_year     2009
_journal_volume     65
_journal_issue      7
_journal_page_first     m784
_journal_page_last     m784
_journal_paper_category     QM
_journal_coeditor_code     AT2809
_publ_contact_author_name     'Hai-Bin Zhu'
_publ_contact_author_address
;
School of Chemistry and Chemical Engineering
Southeast University
Nanjing 211189
People's Republic of China
;
_publ_contact_author_email     zhuhaibin@seu.edu.cn
_publ_contact_author_fax     ?
_publ_contact_author_phone     ?
_publ_section_title
;
{Bis[4-(2-pyridyl)pyrimidin-2-yl]sulfane}dichloridocobalt(II)
;
loop_
    _publ_author_name
    _publ_author_address
    'Zhu, Hai-Bin'
;
School of Chemistry and Chemical Engineering
Southeast University
Nanjing 211189
People's Republic of China
;
    'Li, Lei'
;
School of Chemistry and Chemical Engineering
Southeast University
Nanjing 211189
People's Republic of China
;
    'Ji, Jun-Feng'
;
School of Chemistry and Chemical Engineering
Southeast University
Nanjing 211189
People's Republic of China
;
