# Supplementary material for: {Bis[4-(2-pyrid­yl)pyrimidin-2-yl]sulfane}dichloridocobalt(II)
Source: Acta Crystallogr Sect E Struct Rep Online. 2009 Jun 17;65(Pt 7):m784. doi: 10.1107/S1600536809022636 (PMC2969327; doi:10.1107/S1600536809022636)
Supplement: Supplementary file 2 [file e-65-0m784-Isup2.hkl]

# 
# h,k,l, Fc-squared, Fo-squared, sigma(Fo-squared) and status flag 
# 
data_I
_shelx_title ' 1 in Cc                     New: C2/c' 
_shelx_refln_list_code          4 
_shelx_F_calc_maximum      521.93 
_exptl_crystal_F_000       883.88 
_reflns_d_resolution_high  0.7475 
 
loop_ 
 _symmetry_equiv_pos_as_xyz 
 'x, y, z' 
 '-x, y, -z+1/2' 
 'x+1/2, y+1/2, z' 
 '-x+1/2, y+1/2, -z+1/2' 
 '-x, -y, -z' 
 'x, -y, z-1/2' 
 '-x+1/2, -y+1/2, -z' 
 'x+1/2, -y+1/2, z-1/2' 
 
_cell_length_a    14.6850 
_cell_length_b    10.3250 
_cell_length_c    13.3760 
_cell_angle_alpha  90.000 
_cell_angle_beta  112.339 
_cell_angle_gamma  90.000 
 
_shelx_F_squared_multiplier     1.000 
 
loop_ 
 _refln_index_h 
 _refln_index_k 
 _refln_index_l 
 _refln_F_squared_calc 
 _refln_F_squared_meas 
 _refln_F_squared_sigma 
 _refln_observed_status 
   2   0   0      125.37       65.76     10.96 o 
   4   0   0    32977.16    28336.43   7175.15 o 
   6   0   0    27040.13    27954.86   3626.05 o 
   8   0   0    13926.85    14704.19   1939.40 o 
  10   0   0    20647.16    20323.84   5106.60 o 
  12   0   0      289.09      449.23    117.58 o 
  14   0   0     1353.29     1321.24    143.48 o 
  16   0   0      331.58      330.81     96.65 o 
  18   0   0      139.27      134.52     76.72 o 
   1   1   0      442.30      388.47     13.43 o 
   3   1   0      102.40      127.94     23.91 o 
   5   1   0       71.06       38.91     13.16 o 
   7   1   0       22.74       10.57      6.92 o 
   9   1   0      384.13      392.74     36.78 o 
  11   1   0     2579.76     2752.01    409.31 o 
  13   1   0      418.68      464.72     72.90 o 
  15   1   0        7.55        0.66     23.68 o 
  17   1   0       18.65        5.62     29.57 o 
   0   2   0       39.21       52.81     12.95 o 
   2   2   0    44325.40    41532.70   4130.26 o 
   4   2   0    25586.05    25923.29   1929.86 o 
   6   2   0     7923.68     7860.40    609.16 o 
   8   2   0     2770.79     2584.95    292.92 o 
  10   2   0      855.22      827.61    113.91 o 
  12   2   0      742.85      663.29     97.86 o 
  14   2   0      298.37      337.26     51.95 o 
  16   2   0       12.83       10.52     40.85 o 
   1   3   0    13563.92    14313.92    121.54 o 
   3   3   0     7914.00     8511.00    302.58 o 
   5   3   0    15053.27    14028.99   2027.24 o 
   7   3   0     1264.10     1078.75     78.05 o 
   9   3   0     1415.00     1334.88    209.26 o 
  11   3   0     1581.06     1648.24    258.44 o 
  13   3   0      163.93      145.03     42.85 o 
  15   3   0      148.90      165.35     46.51 o 
  17   3   0        5.69       24.97     35.19 o 
   0   4   0     1883.54     1746.06     60.99 o 
   2   4   0    16701.13    17086.16    205.66 o 
   4   4   0     7981.40     8288.49    161.80 o 
   6   4   0     2961.44     2651.69    541.29 o 
   8   4   0     2122.78     1758.94    484.68 o 
  10   4   0      215.26      239.36     35.77 o 
  12   4   0     1181.73      950.23    194.61 o 
  14   4   0        1.64      -11.86     19.93 o 
  16   4   0        4.45        3.16     24.68 o 
   1   5   0    13982.61    13227.51    130.83 o 
   3   5   0    22502.88    22786.76    189.02 o 
   5   5   0    14150.72    14508.98    338.19 o 
   7   5   0     7715.60     7597.34   1119.16 o 
   9   5   0     1526.36     1460.14    379.67 o 
  11   5   0     1916.53     1935.26    609.16 o 
  13   5   0     1181.75      920.72    257.18 o 
  15   5   0       66.20       33.24     26.65 o 
   0   6   0     3956.93     3742.77    176.36 o 
   2   6   0     3858.32     3900.93     78.54 o 
   4   6   0     4015.75     4033.38     77.68 o 
   6   6   0     4480.15     4766.98    181.84 o 
   8   6   0      438.55      535.63     98.15 o 
  10   6   0      306.18      367.20     49.60 o 
  12   6   0      410.98      450.42    114.36 o 
  14   6   0       99.88       64.37     33.97 o 
  16   6   0      116.34      132.92     44.96 o 
   1   7   0     7171.43     7249.88    117.18 o 
   3   7   0     7555.87     7460.97    116.93 o 
   5   7   0       67.72       71.86     29.79 o 
   7   7   0     5778.08     5787.21    210.74 o 
   9   7   0     1001.48     1059.79     92.17 o 
  11   7   0      403.10      480.91     75.62 o 
  13   7   0       10.66      -27.26     32.01 o 
  15   7   0        7.76       54.80     57.79 o 
   0   8   0      449.63      448.67     53.49 o 
   2   8   0      440.75      435.15     39.98 o 
   4   8   0     1036.62     1013.60     62.30 o 
   6   8   0     1086.60     1081.47     89.41 o 
   8   8   0       30.52       37.86     32.03 o 
  10   8   0      158.43      283.51     65.48 o 
  12   8   0      219.49      254.64     77.22 o 
  14   8   0       68.58       15.71     38.17 o 
   1   9   0     8244.15     8012.08    143.23 o 
   3   9   0     3463.70     3524.27    116.86 o 
   5   9   0     5664.08     5615.72    196.01 o 
   7   9   0     2196.53     2309.37    135.93 o 
   9   9   0     2202.98     2507.79    149.32 o 
  11   9   0      393.63      527.68     91.17 o 
  13   9   0      214.66      358.71    119.57 o 
   0  10   0     1038.89      975.00     84.98 o 
   2  10   0      239.31      309.08     48.85 o 
   4  10   0      878.19      822.83     89.18 o 
   6  10   0      276.03      231.05     60.24 o 
   8  10   0      202.27      146.98     53.90 o 
  10  10   0      122.63      108.05     52.49 o 
  12  10   0       36.63      103.63     85.69 o 
   1  11   0     1429.64     1370.71    108.84 o 
   3  11   0     2115.35     1930.38    128.02 o 
   5  11   0     1265.13     1273.66    114.84 o 
   7  11   0      824.06      822.23    103.63 o 
   9  11   0      125.76       74.48     51.24 o 
   0  12   0      432.09      454.36    114.59 o 
   2  12   0      471.34      412.51    115.58 o 
   4  12   0      418.59      478.62     84.55 o 
   6  12   0      387.47      421.27     86.40 o 
   8  12   0       90.27       74.73     55.66 o 
   1  13   0        6.31       -4.98     59.78 o 
   3  13   0       49.18       56.80     73.73 o 
   5  13   0      210.93      140.49     64.53 o 
 -17   1   1        2.42       -3.91     26.36 o 
 -15   1   1        5.76      -16.57     18.98 o 
 -13   1   1      693.10      536.49     70.04 o 
 -11   1   1       64.43       81.12     25.50 o 
  -9   1   1      721.99      881.77     83.01 o 
  -7   1   1      562.12      394.97     34.44 o 
  -5   1   1       29.18       21.01      6.37 o 
  -3   1   1     1881.97     1820.14    195.47 o 
  -1   1   1    48643.68    47568.74    274.67 o 
   1   1   1    14854.40    11906.15   2827.81 o 
   3   1   1    18298.99    17289.36   1521.86 o 
   5   1   1    12048.21    10807.74    941.25 o 
   7   1   1    15639.15    14237.99   2148.81 o 
   9   1   1    15336.34    15992.20   1936.94 o 
  11   1   1     1599.96     1584.73    264.77 o 
  13   1   1     2700.77     2800.54    492.88 o 
  15   1   1      936.89      764.57     91.52 o 
  17   1   1      509.07      479.24     99.14 o 
 -18   2   1       10.12        5.06     32.48 o 
 -16   2   1      165.18      153.72     49.76 o 
 -14   2   1       56.92       80.98     29.42 o 
 -12   2   1      296.32      257.88     43.02 o 
 -10   2   1      104.43      104.26     20.17 o 
  -8   2   1      464.02      400.55     39.06 o 
  -6   2   1     6606.27     6834.13    515.67 o 
  -4   2   1     3451.06     3480.16    361.04 o 
  -2   2   1     7113.51     7078.44    136.20 o 
   0   2   1     5604.51     5543.28     65.01 o 
   2   2   1    10557.47     9269.30   1138.56 o 
   4   2   1    11275.60    10617.18    926.22 o 
   6   2   1    10275.16    10723.16    878.65 o 
   8   2   1     2320.96     2143.74    248.56 o 
  10   2   1     1246.81     1184.69    165.68 o 
  12   2   1     2281.68     2218.31    370.20 o 
  14   2   1      486.20      520.53    142.18 o 
  16   2   1      320.80      266.39     63.69 o 
 -17   3   1        6.31       24.52     33.27 o 
 -15   3   1       92.92      144.21     38.10 o 
 -13   3   1      284.18      307.96     45.71 o 
 -11   3   1      395.44      420.84     59.83 o 
  -9   3   1      352.34      324.22     43.72 o 
  -7   3   1      614.47      535.23     50.58 o 
  -5   3   1    25778.13    29835.71   1519.53 o 
  -3   3   1     3924.32     3967.94     85.43 o 
  -1   3   1    26456.68    27410.77    191.85 o 
   1   3   1    20930.61    21541.41    266.21 o 
   3   3   1    23728.12    22849.35   2035.57 o 
   5   3   1    41898.57    38732.36   4518.03 o 
   7   3   1     5785.22     5288.49    369.62 o 
   9   3   1     7757.33     8013.38   1045.05 o 
  11   3   1     7400.93     6373.15    883.79 o 
  13   3   1     2192.10     2551.15    410.14 o 
  15   3   1     1325.09     1510.17    222.79 o 
  17   3   1      212.31      176.81     59.38 o 
 -16   4   1      181.82      200.99     47.97 o 
 -14   4   1       31.58       26.14     23.32 o 
 -12   4   1      199.96      205.29     34.80 o 
 -10   4   1       64.74       72.19     22.49 o 
  -8   4   1        6.27        9.85     10.36 o 
  -6   4   1      186.89      173.02     45.41 o 
  -4   4   1     1818.15     1884.94     38.67 o 
  -2   4   1     1583.80     1669.16     40.98 o 
   0   4   1      123.09      124.08     14.77 o 
   2   4   1     8654.59     9012.07    184.52 o 
   4   4   1     3848.08     4162.40    182.08 o 
   6   4   1     1846.54     1600.79    266.48 o 
   8   4   1     3493.68     3318.34    751.00 o 
  10   4   1      925.84      969.05    102.52 o 
  12   4   1     1400.22      952.17    104.12 o 
  14   4   1      502.95      475.53     80.38 o 
  16   4   1       58.92        9.71     29.77 o 
 -17   5   1       46.48       22.51     30.48 o 
 -15   5   1       75.47       30.08     26.07 o 
 -13   5   1       40.39        8.62     19.56 o 
 -11   5   1      460.51      328.92    134.78 o 
  -9   5   1       83.24       61.59     21.27 o 
  -7   5   1      158.72      153.19     28.04 o 
  -5   5   1      106.89      126.04     14.15 o 
  -3   5   1     3010.33     3058.01     75.36 o 
  -1   5   1     4498.83     4723.08     78.86 o 
   1   5   1     4487.48     4567.73     78.90 o 
   3   5   1     2222.15     2366.72     63.40 o 
   5   5   1     1276.22     1333.68     53.21 o 
   7   5   1     1064.77     1015.60    164.81 o 
   9   5   1      201.52      214.30     84.53 o 
  11   5   1     1093.56     1040.40    347.32 o 
  13   5   1      275.56      182.39     65.04 o 
  15   5   1       48.65       47.85     31.37 o 
 -16   6   1        4.66       -2.73     25.44 o 
 -14   6   1        4.13       19.78     26.12 o 
 -12   6   1      787.10      812.05    148.20 o 
 -10   6   1        4.51        8.60     19.05 o 
  -8   6   1      638.79      709.94    132.02 o 
  -6   6   1     2490.50     2582.60    113.79 o 
  -4   6   1     5796.96     6016.31    116.79 o 
  -2   6   1     5380.07     5357.61     92.76 o 
   0   6   1     6979.11     7035.24    106.80 o 
   2   6   1    11059.79    11307.51    135.20 o 
   4   6   1    16463.04    16825.45    374.09 o 
   6   6   1     6953.33     7481.37    196.57 o 
   8   6   1     4797.42     5363.05    279.99 o 
  10   6   1     5375.93     5603.18    774.94 o 
  12   6   1     2351.16     2391.13    349.53 o 
  14   6   1     1041.61     1037.48    183.71 o 
 -15   7   1       10.95       38.41     40.11 o 
 -13   7   1       28.53       22.45     40.70 o 
 -11   7   1        0.85       13.58     33.99 o 
  -9   7   1      279.36      357.43     62.82 o 
  -7   7   1     1154.92     1133.86     85.60 o 
  -5   7   1     1316.38     1353.44     86.99 o 
  -3   7   1      175.72      188.86     23.92 o 
  -1   7   1      529.34      572.10     36.46 o 
   1   7   1       77.84       80.57     18.21 o 
   3   7   1      480.76      479.70     34.69 o 
   5   7   1       97.47       82.59     32.20 o 
   7   7   1     1441.31     1496.04    100.35 o 
   9   7   1       17.18      -10.02     25.36 o 
  11   7   1        0.28       13.88     34.95 o 
  13   7   1       25.82       39.84     43.67 o 
  15   7   1       76.89       72.74     66.76 o 
 -14   8   1        5.73       36.14     36.60 o 
 -12   8   1       19.85       50.48     39.86 o 
 -10   8   1      686.64      752.33     90.18 o 
  -8   8   1     3085.31     3056.43    188.82 o 
  -6   8   1       38.19       64.16     35.42 o 
  -4   8   1      486.68      507.75     48.38 o 
  -2   8   1     7667.12     7581.01    129.08 o 
   0   8   1    11110.63    10670.24    154.52 o 
   2   8   1     8834.23     8537.55    138.47 o 
   4   8   1      118.90      123.63     39.38 o 
   6   8   1    13223.53    13469.54    296.26 o 
   8   8   1     5794.02     5889.97    462.83 o 
  10   8   1     2583.41     2865.42    172.88 o 
  12   8   1     1245.62     1609.19    128.02 o 
  14   8   1      240.64      116.58     73.73 o 
 -13   9   1        6.94       -6.86     42.55 o 
 -11   9   1       53.53       59.48     43.67 o 
  -9   9   1       59.86       58.65     41.88 o 
  -7   9   1       39.35       50.96     38.58 o 
  -5   9   1       20.71       50.42     34.70 o 
  -3   9   1        7.08       -0.79     18.54 o 
  -1   9   1        0.80      -11.18     14.47 o 
   1   9   1      140.81      129.88     27.28 o 
   3   9   1       63.69       58.43     26.69 o 
   5   9   1       18.09        2.66     27.27 o 
   7   9   1       51.99       24.05     30.88 o 
   9   9   1        1.14       10.84     34.83 o 
  11   9   1       22.81       57.98     43.32 o 
  13   9   1       65.22       32.88     75.73 o 
 -12  10   1       30.69      -22.92     64.77 o 
 -10  10   1      282.58      408.47     82.77 o 
  -8  10   1        7.09       -6.15     32.31 o 
  -6  10   1       43.58       51.40     39.29 o 
  -4  10   1      467.30      457.66     71.70 o 
  -2  10   1      225.66      239.82     43.87 o 
   0  10   1       13.86       18.76     25.22 o 
   2  10   1     1556.46     1470.40     84.40 o 
   4  10   1     2152.27     1901.96    123.40 o 
   6  10   1      306.02      389.26     72.90 o 
   8  10   1      763.20      716.65     96.46 o 
  10  10   1      278.07      232.17     68.37 o 
  12  10   1      526.76      738.34    158.43 o 
 -11  11   1      368.31      385.61    128.54 o 
  -9  11   1       98.62       86.08     53.49 o 
  -7  11   1      710.41      722.42     96.90 o 
  -5  11   1      801.35      818.68     96.45 o 
  -3  11   1     1201.72     1251.86    121.56 o 
  -1  11   1     1429.47     1356.42    125.55 o 
   1  11   1     1948.27     1844.42    121.87 o 
   3  11   1     1585.83     1489.23    115.82 o 
   5  11   1     1635.88     1821.38    252.59 o 
   7  11   1     1029.36     1000.76    112.31 o 
   9  11   1      771.55      858.83    112.20 o 
  -8  12   1       23.55      -12.01     41.10 o 
  -6  12   1      884.35      779.52    106.40 o 
  -4  12   1      280.84      246.84     65.95 o 
  -2  12   1      472.06      414.51    111.60 o 
   0  12   1     1331.16     1273.04    115.52 o 
   2  12   1      366.84      374.65    114.59 o 
   4  12   1     1947.70     1888.64    137.86 o 
   6  12   1      536.27      563.25     95.11 o 
   8  12   1      411.57      527.10    143.48 o 
  -5  13   1      341.83      244.33     73.26 o 
  -3  13   1      261.36      298.92    116.58 o 
  -1  13   1      192.82      117.08     61.30 o 
   1  13   1      264.29      281.98    111.60 o 
   3  13   1      852.57      759.26    153.45 o 
   5  13   1      520.63      450.55     91.59 o 
 -18   0   2      890.28      876.84    154.44 o 
 -16   0   2      511.06      508.17    113.59 o 
 -14   0   2       16.62       18.93     31.89 o 
 -12   0   2      344.08      354.35     92.67 o 
 -10   0   2     3755.98     4282.56   1144.38 o 
  -8   0   2     2534.02     2769.29    291.86 o 
  -6   0   2     3146.76     3175.46    433.57 o 
  -4   0   2     1623.97     1571.42    368.67 o 
  -2   0   2    42682.99    42772.91    308.89 o 
   0   0   2    41919.59    41625.04    315.86 o 
   2   0   2       47.63       33.88     13.95 o 
   4   0   2     1440.10     1042.24    308.89 o 
   6   0   2    22672.59    19373.56   4877.43 o 
   8   0   2    20682.38    21641.26   3066.93 o 
  10   0   2     6186.78     5970.59   1392.98 o 
  12   0   2     2821.22     3041.14    754.78 o 
  14   0   2     3845.72     3203.46    223.20 o 
  16   0   2     2640.91     2661.41    224.19 o 
 -17   1   2       19.10        3.37     27.24 o 
 -15   1   2       36.58        5.43     24.30 o 
 -13   1   2      420.07      443.09    100.44 o 
 -11   1   2      246.82      252.25     34.23 o 
  -9   1   2      325.07      312.71     33.76 o 
  -7   1   2      295.22      296.11     28.48 o 
  -5   1   2     1868.14     1651.01    170.09 o 
  -3   1   2     1092.81      922.06     82.86 o 
  -1   1   2      895.57      853.02     40.85 o 
   1   1   2     3928.82     3922.71     72.53 o 
   3   1   2     1584.92     1345.13    181.08 o 
   5   1   2      352.27      363.98     63.81 o 
   7   1   2       53.17       55.18     11.92 o 
   9   1   2       80.20       73.49     15.44 o 
  11   1   2      257.81      228.57     30.81 o 
  13   1   2      362.33      357.11     76.42 o 
  15   1   2      107.81       94.38     40.21 o 
  17   1   2       74.14      103.67     51.07 o 
 -18   2   2       13.71        1.00     28.57 o 
 -16   2   2      152.03      142.05     50.08 o 
 -14   2   2      201.21      184.17     37.33 o 
 -12   2   2      116.11       57.31     22.19 o 
 -10   2   2        4.06       18.20     11.36 o 
  -8   2   2     4456.99     5205.05    518.55 o 
  -6   2   2     3475.50     4284.92    316.16 o 
  -4   2   2     2199.22     2084.34    442.04 o 
  -2   2   2     3742.75     3897.58     54.43 o 
   0   2   2      948.92     1062.39     63.70 o 
   2   2   2      568.13      400.07     73.88 o 
   4   2   2    15313.64    15991.91   1350.17 o 
   6   2   2       11.14       77.71     14.59 o 
   8   2   2     5175.57     5223.15    611.00 o 
  10   2   2     2522.92     2621.59    366.16 o 
  12   2   2     2900.33     2717.63    442.80 o 
  14   2   2     1782.53     1946.30    370.44 o 
  16   2   2      555.10      393.88     76.05 o 
 -17   3   2       14.89       40.83     34.50 o 
 -15   3   2      105.87      143.63     38.01 o 
 -13   3   2      218.03      210.23     40.17 o 
 -11   3   2       33.30       23.52     14.09 o 
  -9   3   2        2.45       -0.37      9.02 o 
  -7   3   2       10.45       16.25     11.57 o 
  -5   3   2     1397.95     1058.41    633.22 o 
  -3   3   2      101.95      102.87     11.09 o 
  -1   3   2      876.10      799.68     31.16 o 
   1   3   2      293.34      284.85     24.13 o 
   3   3   2     7776.05     7950.27    758.82 o 
   5   3   2      579.13      547.04     43.74 o 
   7   3   2     2401.46     2478.66    218.72 o 
   9   3   2     1694.93     1611.38    371.66 o 
  11   3   2     2305.03     2057.63    224.77 o 
  13   3   2      934.20     1029.13    247.27 o 
  15   3   2      328.55      277.29     52.68 o 
 -18   4   2        4.80       -7.16     33.73 o 
 -16   4   2       98.09      113.20     36.44 o 
 -14   4   2       10.72      -11.50     19.09 o 
 -12   4   2      109.37       85.36     23.53 o 
 -10   4   2      178.59      203.17     35.09 o 
  -8   4   2       11.29       13.36     12.90 o 
  -6   4   2      247.83      257.97     21.86 o 
  -4   4   2       93.45       90.65     10.49 o 
  -2   4   2      352.16      429.75     22.83 o 
   0   4   2       50.61       32.25      9.47 o 
   2   4   2      999.62      979.55     40.06 o 
   4   4   2     1375.87     1430.89     42.98 o 
   6   4   2     1770.15     1547.36    244.23 o 
   8   4   2      844.37      780.12    168.17 o 
  10   4   2     2682.68     2523.42    486.25 o 
  12   4   2      980.16      803.08    112.02 o 
  14   4   2     1021.91     1033.97    199.09 o 
  16   4   2      160.97      148.49     59.37 o 
 -17   5   2      177.97      168.95     83.95 o 
 -15   5   2      110.28       64.51     30.24 o 
 -13   5   2     1032.62      949.27    245.07 o 
 -11   5   2        3.66        2.37     15.43 o 
  -9   5   2       25.98       46.19     20.55 o 
  -7   5   2     1167.08     1256.41     78.17 o 
  -5   5   2      928.48      906.16     27.30 o 
  -3   5   2     3324.95     3262.44     71.77 o 
  -1   5   2      562.68      679.66     32.49 o 
   1   5   2     7452.00     7252.90    117.65 o 
   3   5   2     4340.68     4327.72     89.11 o 
   5   5   2     8259.44     9086.69    406.64 o 
   7   5   2     2741.41     2630.81    381.34 o 
   9   5   2     2232.36     2208.03    599.83 o 
  11   5   2     5081.42     4269.67   1540.17 o 
  13   5   2     1576.25     1185.77    401.14 o 
  15   5   2      996.30     1167.50    278.00 o 
 -16   6   2       31.05       33.97     31.29 o 
 -14   6   2      252.43      255.47     80.18 o 
 -12   6   2      121.09      149.71     40.81 o 
 -10   6   2       24.48       -1.00     25.36 o 
  -8   6   2      455.29      514.45     72.24 o 
  -6   6   2      844.52      884.92     89.18 o 
  -4   6   2      542.85      600.54     31.36 o 
  -2   6   2      623.72      590.80     32.92 o 
   0   6   2      328.29      313.69     27.49 o 
   2   6   2     1747.08     1760.78     56.41 o 
   4   6   2     1954.97     1951.14     65.44 o 
   6   6   2     2559.52     2349.64    198.29 o 
   8   6   2      237.20      327.05     58.12 o 
  10   6   2      650.55      726.17    118.42 o 
  12   6   2     1233.17     1282.93    180.71 o 
  14   6   2      178.79      194.57     59.78 o 
 -15   7   2       15.17      -11.49     37.75 o 
 -13   7   2      105.62      139.47     53.49 o 
 -11   7   2        2.69      -14.84     25.54 o 
  -9   7   2      276.65      266.49     75.23 o 
  -7   7   2     1319.86     1357.72    185.83 o 
  -5   7   2     1169.76     1192.00     61.62 o 
  -3   7   2        4.64       -1.16     10.81 o 
  -1   7   2      396.35      424.65     33.33 o 
   1   7   2      173.52      171.60     24.70 o 
   3   7   2        9.79        9.56     12.99 o 
   5   7   2        8.07       19.84     23.22 o 
   7   7   2     4016.43     3940.22    365.18 o 
   9   7   2     1515.88     1519.66    109.56 o 
  11   7   2      510.00      708.53    121.56 o 
  13   7   2      746.41      825.03    149.46 o 
 -14   8   2       69.10       38.92     35.94 o 
 -12   8   2      105.25      175.13     98.15 o 
 -10   8   2      152.92      202.31     56.56 o 
  -8   8   2        0.28       -0.94     27.06 o 
  -6   8   2     2918.52     2889.18    163.91 o 
  -4   8   2       72.14       78.65     25.82 o 
  -2   8   2      698.68      731.84     44.71 o 
   0   8   2      649.42      670.49     43.99 o 
   2   8   2       88.01       75.90     21.14 o 
   4   8   2     2670.23     2628.07    127.76 o 
   6   8   2       22.79       20.40     29.23 o 
   8   8   2      146.10      129.93     47.40 o 
  10   8   2      105.22      114.30     49.04 o 
  12   8   2      149.75      162.11     60.07 o 
 -13   9   2      209.86      295.44     78.21 o 
 -11   9   2       63.60       82.74     48.94 o 
  -9   9   2      110.22      105.39     48.26 o 
  -7   9   2      619.41      651.97     97.65 o 
  -5   9   2        4.14       19.60     31.49 o 
  -3   9   2      661.24      535.34     53.46 o 
  -1   9   2     1003.51     1077.87     63.57 o 
   1   9   2     1488.09     1432.50     64.69 o 
   3   9   2      562.92      652.01     74.92 o 
   5   9   2     3206.89     3194.76    153.47 o 
   7   9   2     1903.29     1921.77    127.38 o 
   9   9   2     1416.81     1420.53    118.97 o 
  11   9   2     1610.77     1916.35    144.02 o 
 -12  10   2        2.60      -37.86     54.80 o 
 -10  10   2        4.20       -8.26     33.48 o 
  -8  10   2       43.64       42.72     38.78 o 
  -6  10   2        4.02       14.53     31.89 o 
  -4  10   2       85.84      100.09     42.10 o 
  -2  10   2       33.83       22.22     25.89 o 
   0  10   2       36.35       39.96     28.14 o 
   2  10   2      224.77      200.96     41.61 o 
   4  10   2      126.60      109.79     44.04 o 
   6  10   2      210.21      215.18     60.78 o 
   8  10   2      136.04      143.87     55.33 o 
  10  10   2      104.93      108.86     56.15 o 
 -11  11   2       21.11       -2.99     68.75 o 
  -9  11   2        1.53      -15.92     37.02 o 
  -7  11   2       31.75       50.37     46.81 o 
  -5  11   2      150.35      116.83     51.05 o 
  -3  11   2      132.08       96.03     64.27 o 
  -1  11   2       14.87       29.63     37.97 o 
   1  11   2      370.26      381.15     70.49 o 
   3  11   2      623.51      618.49     84.72 o 
   5  11   2      600.62      678.64     93.11 o 
   7  11   2      323.94      307.88     74.21 o 
   9  11   2      491.44      585.89    143.48 o 
  -8  12   2        3.04      -19.33     39.25 o 
  -6  12   2        1.96       28.94     46.05 o 
  -4  12   2       14.42       14.07     39.10 o 
  -2  12   2        2.14       -5.50     53.31 o 
   0  12   2        5.63      -11.08     38.28 o 
   2  12   2       72.18       44.84     63.77 o 
   4  12   2      112.49       76.52     50.27 o 
   6  12   2      152.20      187.12     65.81 o 
  -5  13   2       19.36        8.47     48.62 o 
  -3  13   2      178.90      139.50     97.65 o 
  -1  13   2      227.71      229.45     72.07 o 
   1  13   2       64.07       14.95     65.76 o 
   3  13   2       86.31       25.91     75.73 o 
 -19   1   3      796.90      883.81    116.15 o 
 -17   1   3      861.13      890.23    104.80 o 
 -15   1   3     1720.79     1484.62    109.52 o 
 -13   1   3      161.59       93.81     35.90 o 
 -11   1   3     4753.25     4469.83    740.02 o 
  -9   1   3     1620.41     1599.80    135.31 o 
  -7   1   3       82.67      139.32     12.15 o 
  -5   1   3       69.53       83.99      8.75 o 
  -3   1   3     3198.98     3275.67    286.53 o 
  -1   1   3     4694.52     4881.84     90.52 o 
   1   1   3     6534.32     6816.02    252.09 o 
   3   1   3     2500.88     2295.24    373.07 o 
   5   1   3        5.46        9.90      8.98 o 
   7   1   3      651.11      691.60     84.69 o 
   9   1   3     1001.77      917.42    128.00 o 
  11   1   3       11.14       23.58     16.76 o 
  13   1   3     1260.74     1343.62    210.77 o 
  15   1   3      600.76      566.33     84.54 o 
 -18   2   3      231.57      286.88     70.90 o 
 -16   2   3      365.15      401.07     73.97 o 
 -14   2   3     1023.73     1116.46    230.27 o 
 -12   2   3      363.05      392.84     59.71 o 
 -10   2   3      639.33      593.01     84.85 o 
  -8   2   3     1525.47     1464.16    128.18 o 
  -6   2   3     3069.88     3072.24    292.71 o 
  -4   2   3      802.00      784.84     26.19 o 
  -2   2   3       30.36       21.32      8.00 o 
   0   2   3     1971.90     1921.97     48.46 o 
   2   2   3       34.53       17.39      5.12 o 
   4   2   3     5771.27     5950.54    521.93 o 
   6   2   3      193.66      165.42     20.47 o 
   8   2   3      191.39      177.36     26.60 o 
  10   2   3      655.20      571.11     51.78 o 
  12   2   3      429.83      506.76     55.96 o 
  14   2   3      627.82      674.43    117.63 o 
  16   2   3       28.32       17.94     45.83 o 
 -17   3   3     1177.88     1273.44    161.42 o 
 -15   3   3     1138.01     1380.39    161.67 o 
 -13   3   3     3468.79     3410.04    593.79 o 
 -11   3   3     1673.79     1853.32    224.93 o 
  -9   3   3      178.29      109.21     20.11 o 
  -7   3   3    10332.49    10521.80   1912.50 o 
  -5   3   3     1673.56     1471.43    234.22 o 
  -3   3   3      749.04      695.41     28.71 o 
  -1   3   3      899.04      812.35     34.08 o 
   1   3   3       64.34       82.14     14.62 o 
   3   3   3     9059.31     8817.48    962.91 o 
   5   3   3      107.78       92.48     11.98 o 
   7   3   3      581.63      566.38     47.77 o 
   9   3   3     1058.02     1053.56    125.21 o 
  11   3   3     2116.34     1840.15    239.74 o 
  13   3   3      931.42     1068.66    141.74 o 
  15   3   3      468.10      488.40     94.66 o 
 -18   4   3      130.28      123.76     51.22 o 
 -16   4   3      357.10      341.71    126.57 o 
 -14   4   3      628.27      555.80    102.12 o 
 -12   4   3      124.34      139.93     28.40 o 
 -10   4   3      270.10      286.46     55.80 o 
  -8   4   3        9.13        4.09     10.17 o 
  -6   4   3       63.78       56.21     17.93 o 
  -4   4   3       54.63       76.81     13.37 o 
  -2   4   3     2053.51     2020.22     56.27 o 
   0   4   3     2312.64     2368.40     63.44 o 
   2   4   3       20.46       18.88      9.21 o 
   4   4   3     1466.70     1588.38     48.92 o 
   6   4   3       32.40       24.74      9.55 o 
   8   4   3        2.45       -3.90     12.24 o 
  10   4   3        5.15        7.45     18.12 o 
  12   4   3      631.58      494.96     66.41 o 
  14   4   3        8.28      -18.22     27.80 o 
 -17   5   3       97.75       35.21     45.48 o 
 -15   5   3      195.09       89.01     48.46 o 
 -13   5   3      500.46      469.40    114.91 o 
 -11   5   3       61.75       31.61     17.26 o 
  -9   5   3       43.65       61.60     21.49 o 
  -7   5   3        1.32        0.88     17.68 o 
  -5   5   3      178.64      191.07     15.56 o 
  -3   5   3       55.78       76.69     14.39 o 
  -1   5   3    10661.55    10663.33    125.76 o 
   1   5   3      510.03      520.61     31.06 o 
   3   5   3      132.75      144.20     19.48 o 
   5   5   3      851.75      845.39     49.37 o 
   7   5   3       36.14       18.04     21.40 o 
   9   5   3       44.79       19.11     17.08 o 
  11   5   3      238.23       86.28     72.67 o 
  13   5   3       32.92       31.40     34.70 o 
  15   5   3       20.26       11.03     39.35 o 
 -16   6   3      777.46      793.19    139.28 o 
 -14   6   3     1162.25     1249.51    205.09 o 
 -12   6   3     1651.47     1861.82    298.43 o 
 -10   6   3      528.34      626.62     73.50 o 
  -8   6   3     1202.92     1363.22     90.18 o 
  -6   6   3     2075.35     2249.91     77.07 o 
  -4   6   3      672.74      683.50     33.64 o 
  -2   6   3       21.43       15.71     10.71 o 
   0   6   3      458.63      516.53     33.43 o 
   2   6   3     1227.55     1240.99     49.63 o 
   4   6   3      102.30      119.91     26.08 o 
   6   6   3      657.49      714.87     71.86 o 
   8   6   3       48.52       98.50     39.38 o 
  10   6   3     2237.52     2388.79    136.10 o 
  12   6   3      266.35      365.49     73.60 o 
  14   6   3      366.39      301.78     74.32 o 
 -15   7   3       28.59       45.89     43.26 o 
 -13   7   3        0.65        5.87     27.81 o 
 -11   7   3        4.85       -2.50     31.21 o 
  -9   7   3      639.33      697.87     79.47 o 
  -7   7   3     1030.09     1094.38     85.59 o 
  -5   7   3      457.48      521.64     44.96 o 
  -3   7   3      322.05      320.35     33.94 o 
  -1   7   3       60.46       81.43     19.01 o 
   1   7   3       52.16       72.14     18.46 o 
   3   7   3     1377.53     1310.31     55.51 o 
   5   7   3     1752.35     1738.17    104.97 o 
   7   7   3      357.98      443.45     67.59 o 
   9   7   3        8.87        7.63     30.59 o 
  11   7   3        4.21        0.22     36.16 o 
  13   7   3        6.56       11.57     32.79 o 
 -14   8   3      530.77      740.72    154.21 o 
 -12   8   3      935.51     1091.42    109.98 o 
 -10   8   3     1924.06     2201.81    135.60 o 
  -8   8   3     2817.78     3037.69    148.99 o 
  -6   8   3     1277.14     1203.21     93.00 o 
  -4   8   3     1261.96     1343.85     71.92 o 
  -2   8   3     2289.47     2289.63     73.84 o 
   0   8   3     1009.20     1071.04     53.06 o 
   2   8   3      327.46      326.48     35.44 o 
   4   8   3        4.85       22.49     30.87 o 
   6   8   3     2267.17     2474.30    180.35 o 
   8   8   3      918.47     1137.03    105.32 o 
  10   8   3       76.01       96.13     48.26 o 
  12   8   3      269.51      198.29     68.67 o 
 -13   9   3       20.43       40.42     49.55 o 
 -11   9   3       10.44        7.52     38.31 o 
  -9   9   3       13.95       -2.99     34.52 o 
  -7   9   3      197.79      150.46     49.76 o 
  -5   9   3       81.67       69.13     38.16 o 
  -3   9   3      197.83      199.64     38.60 o 
  -1   9   3      122.19      106.13     32.21 o 
   1   9   3      221.68      183.64     31.09 o 
   3   9   3       30.76       11.90     28.22 o 
   5   9   3       87.26       93.29     41.41 o 
   7   9   3      122.25      104.41     58.29 o 
   9   9   3      129.22      105.48     50.79 o 
  11   9   3        0.27      -16.03     41.55 o 
 -12  10   3       17.41       17.08     46.10 o 
 -10  10   3       67.20       38.05     44.32 o 
  -8  10   3       21.09       12.48     35.42 o 
  -6  10   3      194.70      180.36     54.34 o 
  -4  10   3        3.94      -10.85     29.37 o 
  -2  10   3     1251.07     1188.81     78.36 o 
   0  10   3       94.02       94.92     34.19 o 
   2  10   3        2.92       17.69     26.00 o 
   4  10   3       57.73       69.47     65.26 o 
   6  10   3       36.29       37.10     36.86 o 
   8  10   3       83.03      155.00     57.70 o 
  10  10   3      191.51      281.98    108.61 o 
 -11  11   3      298.61      375.65    124.55 o 
  -9  11   3      279.63      259.64     73.42 o 
  -7  11   3      551.35      657.50     94.06 o 
  -5  11   3      476.15      487.90     80.62 o 
  -3  11   3      297.75      305.36     53.87 o 
  -1  11   3      651.29      608.54     83.00 o 
   1  11   3      506.78      554.20     80.80 o 
   3  11   3      243.94      207.75     59.89 o 
   5  11   3      596.92      689.15     96.15 o 
   7  11   3       43.46       27.85     46.75 o 
   9  11   3      685.84      715.42    158.43 o 
  -8  12   3       85.54       71.77     55.61 o 
  -6  12   3      606.51      591.90     96.13 o 
  -4  12   3        1.35       17.46     44.64 o 
  -2  12   3      339.56      250.85     67.86 o 
   0  12   3       27.53       27.36     42.26 o 
   2  12   3       80.21       49.82     66.76 o 
   4  12   3      467.50      501.69     87.82 o 
   6  12   3       14.05       11.43     48.37 o 
  -5  13   3      120.94      136.33     64.64 o 
  -3  13   3       10.50       26.90     79.71 o 
  -1  13   3        3.73      -20.27     48.07 o 
   1  13   3       16.37        1.00     64.77 o 
   3  13   3      177.84      185.33    102.63 o 
 -18   0   4     1414.87     1620.16    184.34 o 
 -16   0   4     3286.01     3489.43    244.12 o 
 -14   0   4      173.04       43.84     43.84 o 
 -12   0   4    23574.72    18544.20    460.34 o 
 -10   0   4    10293.08    11062.92   1421.40 o 
  -8   0   4    14235.73    14766.87   2019.28 o 
  -6   0   4     9906.43     9125.61   1250.73 o 
  -4   0   4      642.42      800.64    121.53 o 
  -2   0   4   272407.06   226422.88  40897.02 o 
   0   0   4    18765.26    20872.97    712.43 o 
   2   0   4      885.86      834.99     67.76 o 
   4   0   4     1775.51     1390.56    321.34 o 
   6   0   4     1445.31     1167.57    233.66 o 
   8   0   4     3843.10     3615.53    868.37 o 
  10   0   4     1384.67     1458.97    392.59 o 
  12   0   4      465.05      529.92    124.05 o 
  14   0   4      248.38      198.29     74.73 o 
 -19   1   4        2.84        6.54     33.03 o 
 -17   1   4       13.73        5.38     26.25 o 
 -15   1   4      302.11      268.36     59.28 o 
 -13   1   4      353.06      418.13     47.72 o 
 -11   1   4      217.95      253.85     33.15 o 
  -9   1   4        0.35        4.65      6.90 o 
  -7   1   4       80.64       73.02     10.30 o 
  -5   1   4       15.26       12.36      5.52 o 
  -3   1   4     2064.71     1921.46    233.82 o 
  -1   1   4    15379.32    14494.15   1130.75 o 
   1   1   4       49.63       74.74     14.37 o 
   3   1   4      396.35      318.92     60.34 o 
   5   1   4      295.87      235.05     32.86 o 
   7   1   4       55.53       47.07     13.95 o 
   9   1   4     4710.74     4417.76    639.71 o 
  11   1   4      599.98      623.74     72.49 o 
  13   1   4       20.45       15.09     25.27 o 
  15   1   4       29.51       22.92     43.84 o 
 -18   2   4      447.73      486.44     86.52 o 
 -16   2   4     1682.37     1465.53    116.93 o 
 -14   2   4     3121.54     3156.21    608.65 o 
 -12   2   4     1911.50     1862.30    341.01 o 
 -10   2   4     4133.40     3851.25    482.66 o 
  -8   2   4     6386.30     6247.80    617.94 o 
  -6   2   4     7968.64     7459.84    707.68 o 
  -4   2   4     7376.05     6375.67    687.36 o 
  -2   2   4     4349.20     4487.71    102.66 o 
   0   2   4     3984.70     4060.47    125.86 o 
   2   2   4     1031.98     1105.93    113.21 o 
   4   2   4      383.48      376.66     24.78 o 
   6   2   4      470.74      418.85     53.40 o 
   8   2   4       57.82       28.63     13.29 o 
  10   2   4      109.98      109.73     24.46 o 
  12   2   4       39.31       33.21     23.73 o 
  14   2   4       36.42       22.88     32.81 o 
 -17   3   4      622.80      645.23     95.42 o 
 -15   3   4      623.45      720.47    120.50 o 
 -13   3   4     2079.45     2019.97    368.08 o 
 -11   3   4     1594.28     1602.09    248.81 o 
  -9   3   4     1571.27     1326.49    214.43 o 
  -7   3   4     7343.19     6206.79   2067.64 o 
  -5   3   4     1655.91     1630.14    103.69 o 
  -3   3   4     1704.85     1694.22     51.83 o 
  -1   3   4     2253.02     2378.93     82.55 o 
   1   3   4      540.06      573.00     33.15 o 
   3   3   4     1769.03     1721.94    194.39 o 
   5   3   4      198.86      254.19     28.71 o 
   7   3   4       43.49       61.51     17.21 o 
   9   3   4      226.91      272.06     29.14 o 
  11   3   4        6.72        7.26     19.34 o 
  13   3   4       22.78       18.97     33.02 o 
  15   3   4        0.84      -17.18     33.05 o 
 -18   4   4      212.39      149.81     58.10 o 
 -16   4   4      454.14      629.10     89.80 o 
 -14   4   4     2089.60     2005.84    302.28 o 
 -12   4   4      969.09      921.62    182.65 o 
 -10   4   4     2807.76     2448.82    606.92 o 
  -8   4   4     1413.48     1271.07     76.44 o 
  -6   4   4     4323.31     4289.89    128.88 o 
  -4   4   4     3303.64     3307.34    120.54 o 
  -2   4   4      214.56      225.93     23.79 o 
   0   4   4     2318.31     2178.93     95.77 o 
   2   4   4       31.84       13.93     11.11 o 
   4   4   4        6.85       23.11     11.31 o 
   6   4   4       95.87       69.03     14.70 o 
   8   4   4      266.42      228.60     46.89 o 
  10   4   4      322.02      261.38     55.65 o 
  12   4   4      130.26       57.67     35.56 o 
  14   4   4       11.88        8.85     31.80 o 
 -17   5   4      552.99      428.35    206.70 o 
 -15   5   4     2352.58     1979.71    705.00 o 
 -13   5   4     2693.88     2766.72    668.33 o 
 -11   5   4     2336.75     2149.11    484.24 o 
  -9   5   4     4942.35     5157.09    803.29 o 
  -7   5   4     7726.05     7933.79    197.13 o 
  -5   5   4     8886.00     9110.98    190.66 o 
  -3   5   4     1795.81     1787.48     59.93 o 
  -1   5   4     2074.69     1941.39     99.90 o 
   1   5   4     3384.08     3344.74     99.46 o 
   3   5   4     1779.22     1722.71     57.19 o 
   5   5   4      787.30      913.33     81.71 o 
   7   5   4       68.70       29.87     17.97 o 
   9   5   4      329.27      309.45     59.84 o 
  11   5   4      264.45      294.74     65.54 o 
  13   5   4       11.93      -21.24     29.67 o 
 -16   6   4      205.51      232.90     53.55 o 
 -14   6   4      662.38      745.83    129.73 o 
 -12   6   4      449.85      513.70     76.37 o 
 -10   6   4      474.27      560.56     71.16 o 
  -8   6   4     2472.93     2683.95    125.05 o 
  -6   6   4     2228.77     2256.34     80.49 o 
  -4   6   4     1419.12     1430.88     49.33 o 
  -2   6   4      715.10      666.00     37.30 o 
   0   6   4      696.15      684.36     39.26 o 
   2   6   4      523.03      517.60     37.24 o 
   4   6   4     1583.29     1614.29     59.64 o 
   6   6   4        3.18       -0.90     21.54 o 
   8   6   4        1.18       -2.25     27.45 o 
  10   6   4      140.49      174.15     51.94 o 
  12   6   4       64.15       29.89     63.77 o 
  14   6   4      131.94       71.74     62.77 o 
 -15   7   4      511.95      612.68     95.44 o 
 -13   7   4     1355.03     1516.93    213.86 o 
 -11   7   4     1678.01     2145.28    130.96 o 
  -9   7   4     5222.79     5567.93    304.40 o 
  -7   7   4      155.25      138.37     42.26 o 
  -5   7   4     2591.49     2647.43     93.78 o 
  -3   7   4     1432.85     1435.83     55.71 o 
  -1   7   4      458.47      454.32     36.10 o 
   1   7   4      407.74      411.30     35.90 o 
   3   7   4     3397.20     3246.13     87.97 o 
   5   7   4      446.73      373.36     60.24 o 
   7   7   4       27.35       40.47     31.91 o 
   9   7   4       32.29       29.04     33.80 o 
  11   7   4      127.79      199.08     62.52 o 
  13   7   4       36.13       44.84     61.78 o 
 -14   8   4      101.04      123.09     47.55 o 
 -12   8   4       31.67       50.34     44.74 o 
 -10   8   4       39.83       50.39     42.62 o 
  -8   8   4      230.18      241.93     56.95 o 
  -6   8   4     1245.48     1271.99     96.83 o 
  -4   8   4       88.82       69.51     27.26 o 
  -2   8   4      280.90      263.90     40.61 o 
   0   8   4      491.69      467.09     40.60 o 
   2   8   4      323.88      328.30     36.85 o 
   4   8   4     1576.67     1420.43    100.49 o 
   6   8   4        2.53        3.73     27.37 o 
   8   8   4      189.09      208.19     58.12 o 
  10   8   4      155.93      159.81     58.16 o 
  12   8   4       40.51       81.71     80.71 o 
 -13   9   4      927.60     1240.83    127.06 o 
 -11   9   4     2307.93     2704.01    160.26 o 
  -9   9   4     1807.02     1911.35    131.40 o 
  -7   9   4     3178.39     3354.06    176.36 o 
  -5   9   4     1043.06     1153.99     95.82 o 
  -3   9   4     2815.08     2759.45    108.65 o 
  -1   9   4     1569.45     1536.43     82.25 o 
   1   9   4      289.77      290.71     38.18 o 
   3   9   4      590.87      634.81     77.66 o 
   5   9   4      178.50      224.86     56.95 o 
   7   9   4      281.70      297.41     66.89 o 
   9   9   4        2.38       -1.00     39.46 o 
  11   9   4       53.07       95.66     80.71 o 
 -12  10   4      207.78      273.20     73.43 o 
 -10  10   4      106.59       86.43     51.91 o 
  -8  10   4      328.13      355.09     73.73 o 
  -6  10   4      235.43      185.95     55.78 o 
  -4  10   4      107.84      104.84     40.11 o 
  -2  10   4      324.70      316.12     50.62 o 
   0  10   4        1.52       -7.45     25.09 o 
   2  10   4      364.99      332.27     64.15 o 
   4  10   4        1.89       -1.98     31.59 o 
   6  10   4       52.54       58.40     42.26 o 
   8  10   4        0.93      -17.23     35.19 o 
  10  10   4        3.92      -21.92     61.78 o 
 -11  11   4      209.90      219.21    109.61 o 
  -9  11   4      704.10      857.21    170.88 o 
  -7  11   4      739.82      834.48    103.62 o 
  -5  11   4      976.13      938.67    102.80 o 
  -3  11   4      271.60      348.96     55.97 o 
  -1  11   4      202.72      209.20     47.55 o 
   1  11   4      297.92      332.87     69.66 o 
   3  11   4      191.17      242.37     63.06 o 
   5  11   4       25.66       37.91     43.29 o 
   7  11   4        8.35       12.80     44.00 o 
  -8  12   4      207.41      255.68     76.08 o 
  -6  12   4      249.99      267.00     75.74 o 
  -4  12   4      150.79      172.84     61.95 o 
  -2  12   4       42.19       84.68     50.73 o 
   0  12   4       31.12       22.98     44.83 o 
   2  12   4       18.81      -10.96     58.79 o 
   4  12   4       52.05       45.61     49.26 o 
   6  12   4       17.99       31.76     49.65 o 
  -5  13   4        5.41        5.04     50.71 o 
  -3  13   4       84.26      126.54     92.67 o 
  -1  13   4       38.73       40.39     54.83 o 
   1  13   4        5.59       17.94     64.77 o 
 -19   1   5      120.23      113.09     54.96 o 
 -17   1   5      449.56      435.49     80.49 o 
 -15   1   5      235.40      214.70     53.90 o 
 -13   1   5     2779.82     2905.62    539.96 o 
 -11   1   5     7039.88     7260.83   1020.69 o 
  -9   1   5     7629.45     7480.88    577.39 o 
  -7   1   5     7590.71     7268.33    564.66 o 
  -5   1   5    11391.25    10296.56    936.72 o 
  -3   1   5    36608.92    35022.32   2873.10 o 
  -1   1   5    12308.32    11454.40    926.87 o 
   1   1   5     5900.18     5781.42    169.62 o 
   3   1   5     3098.09     2351.77    358.10 o 
   5   1   5     2130.83     1542.16    324.33 o 
   7   1   5     2816.37     2349.11    302.45 o 
   9   1   5      207.02      206.29     30.71 o 
  11   1   5       23.46        7.60     22.29 o 
  13   1   5        1.98       38.86     59.78 o 
 -18   2   5      197.75      158.58     57.16 o 
 -16   2   5      220.56      190.12     53.32 o 
 -14   2   5      644.73      773.63    120.58 o 
 -12   2   5      834.92      859.27    100.53 o 
 -10   2   5     1403.04     1306.33    164.53 o 
  -8   2   5     5200.57     5141.36    393.18 o 
  -6   2   5     5887.94     5091.89    756.15 o 
  -4   2   5     3860.13     3009.85    380.96 o 
  -2   2   5     5919.07     5694.30     97.19 o 
   0   2   5     4052.10     3584.36    255.92 o 
   2   2   5     4048.35     3546.34    372.17 o 
   4   2   5     4981.05     4730.13    427.38 o 
   6   2   5      219.93      148.40     32.90 o 
   8   2   5       88.17       68.94     17.26 o 
  10   2   5      704.22      715.71    105.85 o 
  12   2   5       37.13       34.95     31.66 o 
  14   2   5       65.21       68.75     72.74 o 
 -19   3   5       14.05      -16.59     35.67 o 
 -17   3   5      583.34      670.71     96.17 o 
 -15   3   5     1170.06     1277.87    194.81 o 
 -13   3   5     2546.61     2613.56    451.39 o 
 -11   3   5     3276.70     3202.92    429.73 o 
  -9   3   5     4806.04     4026.56    624.18 o 
  -7   3   5    29244.18    25981.13   4173.29 o 
  -5   3   5     8831.37     7140.50    757.15 o 
  -3   3   5    18951.70    19095.73    214.07 o 
  -1   3   5    12508.93    12480.55    324.45 o 
   1   3   5    10325.21    10424.56    196.37 o 
   3   3   5    15502.23    15155.86   1271.95 o 
   5   3   5      689.32      522.01     32.37 o 
   7   3   5     1019.76     1036.03     96.71 o 
   9   3   5     1333.28     1356.79    137.87 o 
  11   3   5      129.78      166.14     63.27 o 
  13   3   5       69.38       68.92     40.51 o 
 -18   4   5        2.34       15.44     38.75 o 
 -16   4   5      426.57      418.41     77.72 o 
 -14   4   5      370.83      361.69     71.63 o 
 -12   4   5      710.38      662.81    137.35 o 
 -10   4   5     1874.51     1719.46    392.91 o 
  -8   4   5     1815.54     1672.97    279.71 o 
  -6   4   5     4842.08     4732.27     80.13 o 
  -4   4   5     6252.97     6366.66    107.22 o 
  -2   4   5      183.38      149.61     22.67 o 
   0   4   5     5742.26     5731.28    112.12 o 
   2   4   5     1663.23     1667.58     63.07 o 
   4   4   5       29.92        6.66     13.21 o 
   6   4   5      509.44      570.15     69.75 o 
   8   4   5       45.78       54.47     21.28 o 
  10   4   5       66.56       66.57     35.42 o 
  12   4   5        3.27        6.66     33.02 o 
  14   4   5       91.25       86.64     48.20 o 
 -17   5   5        4.86      -23.34     23.51 o 
 -15   5   5      511.03      357.31    143.36 o 
 -13   5   5        4.95       22.27     21.29 o 
 -11   5   5      461.62      501.77     86.00 o 
  -9   5   5      912.94      920.17     75.94 o 
  -7   5   5     1186.00     1222.59     81.27 o 
  -5   5   5     4050.15     4151.53    113.55 o 
  -3   5   5      406.63      385.24     32.78 o 
  -1   5   5     3337.97     3324.21    131.56 o 
   1   5   5     1466.13     1522.74     63.18 o 
   3   5   5       46.94       59.98     16.97 o 
   5   5   5       29.17       33.95     19.00 o 
   7   5   5       44.03       34.16     29.49 o 
   9   5   5       40.31       32.28     34.87 o 
  11   5   5       12.68       10.78     31.35 o 
  13   5   5       50.62       76.35     46.58 o 
 -16   6   5      305.05      244.78     60.04 o 
 -14   6   5     1937.32     2036.42    297.42 o 
 -12   6   5     1122.63     1255.16    162.59 o 
 -10   6   5     3480.25     3862.69    158.52 o 
  -8   6   5     7441.56     7694.64    258.07 o 
  -6   6   5     8259.91     8576.57    270.53 o 
  -4   6   5     6467.74     6316.03    147.31 o 
  -2   6   5     8073.90     7851.26    142.90 o 
   0   6   5     6899.26     6764.37    120.14 o 
   2   6   5     7069.54     7108.72    126.11 o 
   4   6   5     1248.13     1280.06     72.41 o 
   6   6   5     1029.61     1051.21     87.46 o 
   8   6   5      976.47     1172.78    135.51 o 
  10   6   5      158.22      118.56     63.77 o 
  12   6   5       16.29       11.28     35.46 o 
 -15   7   5        2.19       -4.03     31.52 o 
 -13   7   5       90.66       77.39     36.06 o 
 -11   7   5       25.91       63.21     51.24 o 
  -9   7   5      657.09      831.01     86.65 o 
  -7   7   5      263.93      359.73     58.87 o 
  -5   7   5      686.76      761.90     56.79 o 
  -3   7   5      406.26      425.65     35.94 o 
  -1   7   5       86.46       90.95     20.53 o 
   1   7   5       51.36       34.01     17.72 o 
   3   7   5        7.13        1.16     15.04 o 
   5   7   5      513.90      438.31     66.66 o 
   7   7   5      265.03      314.84     64.77 o 
   9   7   5       22.12       42.84     37.30 o 
  11   7   5        0.01      -12.47     40.47 o 
 -14   8   5      367.01      550.63     74.17 o 
 -12   8   5     2380.75     2828.01    211.74 o 
 -10   8   5     5626.80     6217.81    222.27 o 
  -8   8   5      915.40     1002.67     93.35 o 
  -6   8   5     3023.66     2964.22    152.95 o 
  -4   8   5     8925.78     8760.03    182.87 o 
  -2   8   5     8328.83     8030.75    173.91 o 
   0   8   5     5153.08     4932.39    115.75 o 
   2   8   5       21.15        6.15     17.71 o 
   4   8   5     6639.99     6493.07    213.43 o 
   6   8   5     1107.82     1275.90    220.70 o 
   8   8   5      253.06      257.93     64.53 o 
  10   8   5       74.39       79.94     53.05 o 
 -13   9   5       10.94      -12.13     41.70 o 
 -11   9   5        0.31        6.20     40.70 o 
  -9   9   5       34.80       53.51     42.82 o 
  -7   9   5       23.21       16.17     36.31 o 
  -5   9   5       80.40       97.35     32.75 o 
  -3   9   5       24.70       22.54     25.79 o 
  -1   9   5      167.48      200.56     41.48 o 
   1   9   5        7.81        1.94     19.73 o 
   3   9   5      235.97      194.64     67.76 o 
   5   9   5        3.59        3.08     33.02 o 
   7   9   5       28.95       28.79     38.72 o 
   9   9   5       75.32      132.17     56.36 o 
 -12  10   5       25.72        8.50     44.03 o 
 -10  10   5      513.20      625.06     96.52 o 
  -8  10   5     1013.61     1120.62    111.54 o 
  -6  10   5     1378.58     1269.39    220.21 o 
  -4  10   5      750.66      712.02     70.25 o 
  -2  10   5      106.80       95.37     35.74 o 
   0  10   5     1182.53     1091.83     80.12 o 
   2  10   5      897.92      927.96     95.15 o 
   4  10   5        2.95       -6.11     32.32 o 
   6  10   5       72.46       -9.44     33.99 o 
   8  10   5        1.79       28.44     44.50 o 
 -11  11   5      369.60      446.39    135.51 o 
  -9  11   5      776.55      952.23    116.57 o 
  -7  11   5     1102.56     1117.55    117.50 o 
  -5  11   5      985.07      969.71    105.41 o 
  -3  11   5     1064.43     1032.85     84.75 o 
  -1  11   5     1826.80     1828.53    118.10 o 
   1  11   5      720.64      753.29    139.50 o 
   3  11   5      768.13      797.69     97.45 o 
   5  11   5      413.99      337.18     78.16 o 
   7  11   5      259.40      263.05    107.61 o 
  -8  12   5     1215.13     1347.91    136.81 o 
  -6  12   5      477.16      507.22     92.93 o 
  -4  12   5      619.84      617.49     94.91 o 
  -2  12   5      929.50      979.18    109.55 o 
   0  12   5      285.05      274.01    101.63 o 
   2  12   5     1059.41      886.81    157.43 o 
   4  12   5      127.66      125.55     90.67 o 
  -5  13   5      537.65      602.32    101.99 o 
  -3  13   5      277.93      261.06    111.60 o 
  -1  13   5      198.22      205.62     82.70 o 
   1  13   5      652.79      478.28    135.51 o 
 -18   0   6        8.94       38.86     56.80 o 
 -16   0   6      114.76       79.71     57.79 o 
 -14   0   6      402.86      282.98     81.71 o 
 -12   0   6     3774.88     3201.47    191.31 o 
 -10   0   6     4730.61     5227.96    691.00 o 
  -8   0   6     1093.73      996.69    120.18 o 
  -6   0   6     7301.58     6716.61    927.02 o 
  -4   0   6    48730.16    42731.05   5986.25 o 
  -2   0   6    42974.31    38479.47   5898.86 o 
   0   0   6     9253.92     9070.11    167.33 o 
   2   0   6    11460.77    11084.07    284.97 o 
   4   0   6    22733.47    17428.97   4340.86 o 
   6   0   6    14784.92    12197.11   2929.94 o 
   8   0   6     3092.06     3192.50    197.29 o 
  10   0   6     1329.84     1761.65    160.42 o 
  12   0   6     1192.98     1748.70    179.35 o 
 -19   1   6        0.45       22.58     41.50 o 
 -17   1   6        2.59       -8.74     29.18 o 
 -15   1   6       55.39       45.96     34.74 o 
 -13   1   6       26.11       29.49     26.09 o 
 -11   1   6       11.32        9.11     11.82 o 
  -9   1   6       53.85       67.21     12.55 o 
  -7   1   6       23.54       21.89      8.65 o 
  -5   1   6      487.73      464.46     74.92 o 
  -3   1   6       47.78       28.17      9.20 o 
  -1   1   6      602.17      557.84     44.05 o 
   1   1   6        3.67       -3.53     10.23 o 
   3   1   6     1717.43     1506.45    256.26 o 
   5   1   6       23.04       33.44     12.37 o 
   7   1   6       84.46       69.31     21.62 o 
   9   1   6      158.60      124.43     51.70 o 
  11   1   6      302.97      310.28     64.77 o 
  13   1   6       31.77       74.73     68.75 o 
 -18   2   6        4.19       16.34     35.53 o 
 -16   2   6       69.80       37.84     57.79 o 
 -14   2   6       21.40       15.31     22.08 o 
 -12   2   6      465.30      578.81     97.65 o 
 -10   2   6        4.74        4.42     10.59 o 
  -8   2   6     9657.31    10032.36    920.18 o 
  -6   2   6     2459.10     1952.60    357.05 o 
  -4   2   6     4786.83     3795.44    489.43 o 
  -2   2   6     8907.92     8989.60    133.84 o 
   0   2   6    11244.16    10145.81    788.32 o 
   2   2   6    17607.60    16333.18   1611.35 o 
   4   2   6     1485.79     1363.35     79.61 o 
   6   2   6     5421.11     5623.11    328.82 o 
   8   2   6     1790.67     1784.02    238.27 o 
  10   2   6      783.78      792.36    229.67 o 
  12   2   6      437.41      510.16    115.58 o 
  14   2   6       33.86       54.80     80.71 o 
 -19   3   6        5.81       -8.27     34.63 o 
 -17   3   6       22.61       28.66     34.44 o 
 -15   3   6       67.28       90.52     32.65 o 
 -13   3   6      129.69      140.33     28.74 o 
 -11   3   6      223.69      213.19     30.23 o 
  -9   3   6     1516.20     1198.66    275.99 o 
  -7   3   6     2564.34     2430.34    287.75 o 
  -5   3   6     2139.66     1760.47    229.99 o 
  -3   3   6     5136.43     5240.56    104.58 o 
  -1   3   6     4702.55     4688.56    102.08 o 
   1   3   6     9736.77    10147.62    214.70 o 
   3   3   6     1107.44      935.80     59.92 o 
   5   3   6     3546.91     3072.58    423.29 o 
   7   3   6     1175.72     1282.01    150.46 o 
   9   3   6     1393.43     1403.52    160.19 o 
  11   3   6      259.37      261.90     99.14 o 
  13   3   6       43.81       21.92     64.77 o 
 -18   4   6        0.46       -0.84     32.75 o 
 -16   4   6        0.75       -6.13     24.75 o 
 -14   4   6       99.55       77.78     30.87 o 
 -12   4   6       19.95       -5.76     14.24 o 
 -10   4   6      464.71      353.93     80.11 o 
  -8   4   6      888.31      699.68     75.65 o 
  -6   4   6     3836.08     3305.44    272.58 o 
  -4   4   6     1652.12     1598.57     59.74 o 
  -2   4   6     5150.24     4984.76    108.34 o 
   0   4   6     4654.47     4470.33    105.86 o 
   2   4   6     5762.82     5887.76    125.15 o 
   4   4   6     2133.63     2144.16     79.17 o 
   6   4   6     1033.42      925.53     67.44 o 
   8   4   6     1896.09     1799.99    143.11 o 
  10   4   6      294.54      208.99     54.19 o 
  12   4   6      273.19      318.96     80.71 o 
 -17   5   6        6.63        3.97     28.28 o 
 -15   5   6      520.44      435.59    155.98 o 
 -13   5   6       53.38       64.52     28.33 o 
 -11   5   6      492.03      518.03     99.52 o 
  -9   5   6     2644.98     2391.69    347.04 o 
  -7   5   6     5102.82     5363.70    195.30 o 
  -5   5   6     7748.90     7891.23    156.02 o 
  -3   5   6     2356.92     2237.88     75.34 o 
  -1   5   6    13209.49    12806.97    319.67 o 
   1   5   6     8596.22     8507.91    366.01 o 
   3   5   6     9910.52    10087.95    274.24 o 
   5   5   6     3004.55     3271.63    111.67 o 
   7   5   6     1863.33     2233.15    112.07 o 
   9   5   6     2772.37     3049.72    155.97 o 
  11   5   6      618.13      485.25    110.60 o 
  13   5   6      161.14      149.46     77.72 o 
 -16   6   6       32.28       44.08     33.10 o 
 -14   6   6       94.17      110.87     33.36 o 
 -12   6   6        5.31       -9.57     22.54 o 
 -10   6   6      456.17      467.73     68.95 o 
  -8   6   6     1107.10     1110.64     86.66 o 
  -6   6   6     1179.52     1210.31    104.62 o 
  -4   6   6     1911.91     1879.11     72.09 o 
  -2   6   6      595.87      561.10     44.96 o 
   0   6   6     2917.22     2958.92    120.38 o 
   2   6   6     1588.44     1699.92     71.20 o 
   4   6   6     3087.56     3128.86    163.02 o 
   6   6   6      123.75      183.66     61.78 o 
   8   6   6      234.71      311.04     65.42 o 
  10   6   6      798.45      916.26    103.91 o 
  12   6   6       15.74       29.89     52.81 o 
 -15   7   6       26.62       30.99     35.28 o 
 -13   7   6      117.62       75.74     35.74 o 
 -11   7   6      988.63     1017.04    100.05 o 
  -9   7   6      117.99      117.63     45.44 o 
  -7   7   6      195.45      161.76     46.90 o 
  -5   7   6     3211.83     3214.96    110.20 o 
  -3   7   6     4480.51     4320.11    125.74 o 
  -1   7   6     3643.02     3535.48     95.61 o 
   1   7   6     2022.37     1969.76     74.76 o 
   3   7   6      773.42      753.53     62.38 o 
   5   7   6     4824.59     4698.06    185.94 o 
   7   7   6     1223.79     1186.16    103.54 o 
   9   7   6      279.22      368.99     75.33 o 
  11   7   6      144.02      183.34     93.66 o 
 -14   8   6       68.04       58.19     40.91 o 
 -12   8   6       76.19       83.04     55.80 o 
 -10   8   6       26.58        5.53     34.83 o 
  -8   8   6     1744.36     1759.59    118.71 o 
  -6   8   6        4.62        5.87     22.33 o 
  -4   8   6      307.03      276.11     44.95 o 
  -2   8   6      229.18      232.45     43.09 o 
   0   8   6       26.61       14.34     18.56 o 
   2   8   6     1432.31     1396.13     68.50 o 
   4   8   6       30.37       26.35     34.50 o 
   6   8   6       73.92       60.35     42.61 o 
   8   8   6       58.11       46.86     44.50 o 
  10   8   6      155.25       30.89     65.76 o 
 -13   9   6      103.41      138.28     61.29 o 
 -11   9   6      424.54      503.87     89.13 o 
  -9   9   6     1316.70     1391.36    212.24 o 
  -7   9   6      731.22      849.41     96.13 o 
  -5   9   6     2911.08     2945.00    118.81 o 
  -3   9   6     3258.78     3093.35    120.38 o 
  -1   9   6     4078.09     3951.85    134.52 o 
   1   9   6     1901.89     1929.18     82.90 o 
   3   9   6     4102.58     4143.89    180.48 o 
   5   9   6     2181.30     2080.70    139.31 o 
   7   9   6      983.16      952.55    111.66 o 
   9   9   6      886.80     1293.34    188.32 o 
 -12  10   6       27.93       18.93     71.74 o 
 -10  10   6      178.94      134.05     58.43 o 
  -8  10   6       49.79       35.97     43.53 o 
  -6  10   6      373.06      433.55     79.58 o 
  -4  10   6      277.71      246.03     49.62 o 
  -2  10   6      236.78      215.66     46.87 o 
   0  10   6      508.83      436.52     59.42 o 
   2  10   6      282.43      240.84     60.80 o 
   4  10   6      325.10      401.25     78.03 o 
   6  10   6      138.34      118.62     56.01 o 
   8  10   6       95.01       11.96     72.74 o 
 -11  11   6       45.61       56.80     81.71 o 
  -9  11   6      226.13      173.41     66.39 o 
  -7  11   6      716.49      790.32    104.82 o 
  -5  11   6      695.19      680.48     96.40 o 
  -3  11   6      497.17      551.72     70.50 o 
  -1  11   6     1123.97     1159.30    131.16 o 
   1  11   6     1298.45     1247.51    171.38 o 
   3  11   6      953.14      919.98    106.82 o 
   5  11   6      339.66      411.97     85.83 o 
  -8  12   6      107.20      131.53     96.65 o 
  -6  12   6      334.22      303.55     80.24 o 
  -4  12   6      212.60      123.49     60.92 o 
  -2  12   6      231.02      112.50     57.92 o 
   0  12   6      387.86      391.59    119.57 o 
   2  12   6      426.25      458.35    132.52 o 
   4  12   6      263.80      225.19    113.59 o 
  -3  13   6        0.70        2.99     77.72 o 
 -19   1   7        0.88        6.76     39.38 o 
 -17   1   7        9.74       12.54     32.01 o 
 -15   1   7      578.50      517.61     76.79 o 
 -13   1   7      347.18      319.85     57.77 o 
 -11   1   7       16.10       33.63     14.45 o 
  -9   1   7      224.20      199.25     19.09 o 
  -7   1   7       32.08       33.23      9.84 o 
  -5   1   7       29.42       27.62      8.51 o 
  -3   1   7    11208.35    10733.52    852.87 o 
  -1   1   7      350.59      275.64     26.60 o 
   1   1   7     3724.61     3627.96     97.36 o 
   3   1   7     5189.88     5147.55    187.82 o 
   5   1   7     6269.39     6380.30    185.65 o 
   7   1   7     5643.11     5766.88    189.49 o 
   9   1   7      694.47      818.34     87.67 o 
  11   1   7     2683.44     3509.41    192.81 o 
  13   1   7      718.80     1044.24    165.40 o 
 -18   2   7       22.62       28.43     44.03 o 
 -16   2   7       38.67        6.73     29.44 o 
 -14   2   7        4.21        1.73     23.53 o 
 -12   2   7       22.08       23.28     16.14 o 
 -10   2   7       33.52       31.04     11.80 o 
  -8   2   7     1190.90     1212.09    166.22 o 
  -6   2   7      228.22      214.00     19.35 o 
  -4   2   7      753.36      599.39     82.55 o 
  -2   2   7     1853.33     1860.20     67.28 o 
   0   2   7      641.81      563.83     46.64 o 
   2   2   7     6625.64     6250.50    566.93 o 
   4   2   7      860.68      854.92     71.12 o 
   6   2   7      994.19     1074.71     84.41 o 
   8   2   7      837.38      956.52     89.41 o 
  10   2   7      883.23     1074.40    101.43 o 
 -19   3   7       43.35       53.61     48.78 o 
 -17   3   7        0.99        7.41     33.02 o 
 -15   3   7      210.70      221.22     45.65 o 
 -13   3   7       11.94        2.92     17.44 o 
 -11   3   7      155.66      137.50     36.53 o 
  -9   3   7     2097.11     1804.38    482.08 o 
  -7   3   7      755.09      690.83     54.65 o 
  -5   3   7     1305.30     1085.94    145.59 o 
  -3   3   7     1741.98     1794.86     66.99 o 
  -1   3   7     3565.48     3505.33     95.40 o 
   1   3   7    11522.25    11978.84    181.62 o 
   3   3   7     4051.85     3792.27    348.93 o 
   5   3   7     4055.75     3321.31    491.96 o 
   7   3   7     3175.43     3050.66    358.35 o 
   9   3   7     4220.38     5202.65    227.48 o 
  11   3   7     1181.65     1708.84    186.33 o 
 -18   4   7        1.26      -12.48     36.16 o 
 -16   4   7        3.73        4.19     27.30 o 
 -14   4   7       80.82       58.96     31.73 o 
 -12   4   7       54.50       23.15     18.37 o 
 -10   4   7       46.84       26.09     15.73 o 
  -8   4   7       11.34       28.07     16.07 o 
  -6   4   7      235.85      195.73     28.85 o 
  -4   4   7       30.23       20.62     13.37 o 
  -2   4   7        5.90       -2.53     11.04 o 
   0   4   7     3259.07     3220.14    128.76 o 
   2   4   7      459.68      484.35     44.67 o 
   4   4   7     1350.05     1304.96     86.53 o 
   6   4   7     1257.58     1179.93    149.56 o 
   8   4   7      693.69      707.69     56.48 o 
  10   4   7     1398.24     1760.66    187.33 o 
  12   4   7      110.97      133.52     90.67 o 
 -17   5   7        2.60       -9.04     33.02 o 
 -15   5   7        7.82       20.74     29.06 o 
 -13   5   7      418.33      420.99     69.18 o 
 -11   5   7        5.25        7.24     22.38 o 
  -9   5   7       12.99        2.88     15.75 o 
  -7   5   7       86.19       96.93     34.17 o 
  -5   5   7      257.21      269.97     32.70 o 
  -3   5   7     1171.90     1053.91     56.94 o 
  -1   5   7     2184.34     2153.20     81.50 o 
   1   5   7      437.82      413.07     43.42 o 
   3   5   7      109.92      141.53     30.12 o 
   5   5   7      567.52      637.35     72.49 o 
   7   5   7      422.30      467.89     57.64 o 
   9   5   7      547.65      526.13     81.32 o 
  11   5   7      191.67      186.33     89.68 o 
 -16   6   7       20.52        8.11     32.89 o 
 -14   6   7       14.72       71.58     36.77 o 
 -12   6   7       24.84       25.31     27.27 o 
 -10   6   7      232.26      264.69     68.66 o 
  -8   6   7      252.89      312.39     59.88 o 
  -6   6   7      887.44      839.32     76.44 o 
  -4   6   7      196.27      216.84     33.22 o 
  -2   6   7     3332.30     3252.87    103.05 o 
   0   6   7     4350.68     4211.83    172.38 o 
   2   6   7     1503.56     1505.69     76.18 o 
   4   6   7     4945.70     5228.96    293.85 o 
   6   6   7     1388.23     1638.02    190.31 o 
   8   6   7     4081.60     4130.98    188.79 o 
  10   6   7      782.06     1059.41    116.20 o 
 -15   7   7       15.11       35.19     38.25 o 
 -13   7   7       15.53      -10.28     26.83 o 
 -11   7   7       97.39      105.76     36.95 o 
  -9   7   7      865.64     1012.37    112.10 o 
  -7   7   7      530.02      528.43     72.22 o 
  -5   7   7       81.08       77.61     38.01 o 
  -3   7   7       34.68       13.76     27.66 o 
  -1   7   7        8.86       20.99     21.58 o 
   1   7   7      132.21      169.66     32.00 o 
   3   7   7     1821.57     1672.84     89.16 o 
   5   7   7      116.25      149.72     49.49 o 
   7   7   7        0.84       -6.97     32.41 o 
   9   7   7       75.96       47.83     47.55 o 
  11   7   7       23.68       84.69     80.71 o 
 -14   8   7       26.85       20.18     36.01 o 
 -12   8   7      222.77      224.37     52.30 o 
 -10   8   7      285.74      232.36     64.33 o 
  -8   8   7      586.49      483.77     76.44 o 
  -6   8   7      904.63      934.28     70.88 o 
  -4   8   7     2563.33     2534.30    127.63 o 
  -2   8   7     1917.50     1945.09    104.25 o 
   0   8   7      344.13      344.80     42.73 o 
   2   8   7     1852.60     2016.83     84.28 o 
   4   8   7     4150.26     3911.33    178.19 o 
   6   8   7     2476.66     2736.14    226.19 o 
   8   8   7      784.34      903.37    145.97 o 
  10   8   7      785.99     1079.11    179.35 o 
 -13   9   7        8.06        3.55     35.77 o 
 -11   9   7        6.75      -17.66     37.73 o 
  -9   9   7      184.59      275.82     68.95 o 
  -7   9   7      311.35      334.76     70.45 o 
  -5   9   7       20.93       19.68     28.53 o 
  -3   9   7       30.04       27.25     28.48 o 
  -1   9   7       51.85       39.20     30.25 o 
   1   9   7       76.13       79.78     30.19 o 
   3   9   7      284.44      301.84     68.66 o 
   5   9   7       29.41       12.93     37.32 o 
   7   9   7       36.56       35.33     45.73 o 
 -12  10   7       12.05       -7.97     59.78 o 
 -10  10   7       32.36       44.50     46.11 o 
  -8  10   7       68.68       85.74     52.62 o 
  -6  10   7       36.03       -2.71     40.57 o 
  -4  10   7      107.98      119.28     40.83 o 
  -2  10   7      218.04      162.77     44.36 o 
   0  10   7      538.16      481.00     63.68 o 
   2  10   7      347.24      317.48     69.58 o 
   4  10   7      355.36      369.22     78.03 o 
   6  10   7      245.73      126.32     60.86 o 
 -11  11   7       36.72       31.89     76.72 o 
  -9  11   7      197.36      225.40     72.48 o 
  -7  11   7      202.46      212.23     68.37 o 
  -5  11   7      112.67      151.51     60.24 o 
  -3  11   7      821.48      775.31     80.06 o 
  -1  11   7      544.00      507.59     68.57 o 
   1  11   7      348.16      247.11    101.63 o 
   3  11   7      882.17     1230.57    185.33 o 
   5  11   7      150.65      129.25     77.72 o 
  -8  12   7      231.84      206.26    113.59 o 
  -6  12   7        1.89        0.16     49.82 o 
  -4  12   7      249.24      209.08    101.14 o 
  -2  12   7      119.28       98.47     58.30 o 
   0  12   7      361.02      280.99    105.62 o 
   2  12   7      601.54      722.40    159.43 o 
 -18   0   8      477.07      623.75    139.50 o 
 -16   0   8      330.57      300.92     92.67 o 
 -14   0   8     3974.47     3774.40    231.17 o 
 -12   0   8       80.38       35.87     32.88 o 
 -10   0   8       49.15       87.34     22.47 o 
  -8   0   8       14.90       11.96     11.99 o 
  -6   0   8     1945.68     1998.32    252.58 o 
  -4   0   8    27886.02    29643.09    334.53 o 
  -2   0   8     5521.96     4766.03    754.08 o 
   0   0   8      233.77      257.07     58.79 o 
   2   0   8     1699.01     1613.19    129.53 o 
   4   0   8     2879.84     3142.68    192.31 o 
   6   0   8     4113.14     4303.50    239.14 o 
   8   0   8      297.91      368.67     93.66 o 
  10   0   8     2051.62     2393.38    210.24 o 
  12   0   8     1334.64     1731.76    198.29 o 
 -19   1   8        1.60        8.09     38.98 o 
 -17   1   8       36.46        2.68     33.03 o 
 -15   1   8       43.28       76.74     39.98 o 
 -13   1   8       11.04        4.39     23.22 o 
 -11   1   8       55.46       47.02     14.71 o 
  -9   1   8      125.13      123.99     17.25 o 
  -7   1   8       74.38       63.35     13.95 o 
  -5   1   8     1126.38     1244.76     87.41 o 
  -3   1   8     9118.92     8593.13    702.64 o 
  -1   1   8      356.96      413.83     50.91 o 
   1   1   8        7.10        5.99     10.44 o 
   3   1   8        4.59       -2.78     21.27 o 
   5   1   8       99.35       68.80     34.70 o 
   7   1   8     2084.91     2144.97    124.94 o 
   9   1   8     1087.20     1286.81    117.08 o 
  11   1   8        6.10      -36.31     38.58 o 
 -18   2   8      239.48      340.13     78.50 o 
 -16   2   8      282.60      253.65     61.81 o 
 -14   2   8       19.29       -2.26     25.81 o 
 -12   2   8        6.55       15.11     15.40 o 
 -10   2   8        9.16       25.75     12.90 o 
  -8   2   8        8.97        2.79      8.56 o 
  -6   2   8       46.25       39.47     11.99 o 
  -4   2   8     1959.46     1691.58    158.44 o 
  -2   2   8       91.35       93.43     22.64 o 
   0   2   8      324.04      327.09     32.31 o 
   2   2   8        6.31        8.06     13.04 o 
   4   2   8      144.30      189.32     46.50 o 
   6   2   8     1291.99     1341.57     97.87 o 
   8   2   8      259.38      211.08     55.93 o 
  10   2   8     1383.23     1598.29    124.70 o 
  12   2   8      354.83      407.53    119.57 o 
 -19   3   8      127.17      111.93     58.75 o 
 -17   3   8       37.64       45.44     42.59 o 
 -15   3   8      142.75       84.91     40.93 o 
 -13   3   8       19.38        9.46     18.63 o 
 -11   3   8        6.16       -0.47     13.19 o 
  -9   3   8      236.30      215.60     52.21 o 
  -7   3   8       25.17       19.71     11.35 o 
  -5   3   8       10.40       26.88     12.84 o 
  -3   3   8      214.07      224.10     31.16 o 
  -1   3   8       88.92       74.30     21.95 o 
   1   3   8      412.79      412.47     42.86 o 
   3   3   8       17.69        2.64     14.69 o 
   5   3   8      542.73      487.03    103.86 o 
   7   3   8      631.37      618.43     80.64 o 
   9   3   8      475.43      423.71    118.55 o 
  11   3   8      237.66      174.37     89.68 o 
 -18   4   8       73.00       49.10     45.01 o 
 -16   4   8      223.98       77.25    100.14 o 
 -14   4   8        0.98        1.29     20.95 o 
 -12   4   8       45.53       37.77     22.65 o 
 -10   4   8      103.06      101.85     28.48 o 
  -8   4   8       88.32       60.38     19.92 o 
  -6   4   8       16.88       15.70     11.71 o 
  -4   4   8      833.51      813.35     50.91 o 
  -2   4   8      302.40      279.68     36.74 o 
   0   4   8        2.59        4.78     15.59 o 
   2   4   8      215.80      229.51     36.71 o 
   4   4   8       22.47        6.87     15.93 o 
   6   4   8      158.37      148.92     38.14 o 
   8   4   8     1436.95     1381.86    129.87 o 
  10   4   8       86.01      114.59     77.72 o 
 -17   5   8      365.43      321.47     78.98 o 
 -15   5   8      157.16      212.33     41.46 o 
 -13   5   8       13.09       13.01     21.75 o 
 -11   5   8       44.54       75.00     30.33 o 
  -9   5   8      365.51      347.70     45.09 o 
  -7   5   8      357.79      299.86    100.64 o 
  -5   5   8       86.72       63.31     21.99 o 
  -3   5   8       64.78       65.53     21.68 o 
  -1   5   8      610.65      589.05     50.54 o 
   1   5   8      910.48      989.37     62.71 o 
   3   5   8      851.30      833.86     61.00 o 
   5   5   8      141.16      194.17     50.64 o 
   7   5   8     1423.68     1572.80     94.28 o 
   9   5   8     1015.77     1210.08    123.06 o 
 -16   6   8      124.15       88.12     54.30 o 
 -14   6   8        4.16        8.65     29.29 o 
 -12   6   8        1.47       17.97     27.56 o 
 -10   6   8      113.76       95.06     30.99 o 
  -8   6   8      160.18      176.79     51.61 o 
  -6   6   8       84.87       80.17     36.31 o 
  -4   6   8        8.51       21.49     27.40 o 
  -2   6   8       83.84      105.80     28.24 o 
   0   6   8       50.60       29.35     21.88 o 
   2   6   8     1072.51     1059.95     67.59 o 
   4   6   8       66.00       60.39     36.16 o 
   6   6   8       21.15       40.35     38.05 o 
   8   6   8      346.40      463.49     82.41 o 
  10   6   8      212.23      300.92    111.60 o 
 -15   7   8       72.13       80.11     43.94 o 
 -13   7   8       20.62       23.08     31.97 o 
 -11   7   8      427.41      391.49     57.29 o 
  -9   7   8     1505.90     1504.64    113.20 o 
  -7   7   8        4.94       11.39     31.06 o 
  -5   7   8        3.15        2.32     28.78 o 
  -3   7   8        8.75        8.35     29.49 o 
  -1   7   8       42.77       29.24     23.48 o 
   1   7   8     1020.54     1001.31     84.76 o 
   3   7   8      827.73      844.07     73.00 o 
   5   7   8      336.35      307.24     69.27 o 
   7   7   8      359.94      313.25     72.31 o 
   9   7   8      160.74      151.45     86.69 o 
 -14   8   8        0.26        2.72     36.39 o 
 -12   8   8       22.28       33.84     33.95 o 
 -10   8   8        5.24       -5.61     36.16 o 
  -8   8   8      789.72      821.34     93.70 o 
  -6   8   8        0.66        0.09     25.73 o 
  -4   8   8       82.95       70.20     32.23 o 
  -2   8   8      199.16      193.00     43.89 o 
   0   8   8       26.38       26.94     23.83 o 
   2   8   8     1011.76      954.56     78.16 o 
   4   8   8       66.61       45.90     40.79 o 
   6   8   8      107.52      157.98     58.89 o 
   8   8   8       42.32       21.92     66.76 o 
 -13   9   8      151.08      237.92     76.56 o 
 -11   9   8       51.29       65.39     52.41 o 
  -9   9   8       61.65       83.93     49.30 o 
  -7   9   8        3.40      -12.52     34.87 o 
  -5   9   8      197.72      174.52     45.51 o 
  -3   9   8       70.34       51.37     32.73 o 
  -1   9   8       72.53       52.90     34.49 o 
   1   9   8      128.49      120.11     34.42 o 
   3   9   8      575.86      514.90     84.14 o 
   5   9   8      502.89      463.43     86.91 o 
   7   9   8      222.71      257.07    111.60 o 
 -12  10   8        1.12       52.81     76.72 o 
 -10  10   8       52.39       34.58     47.37 o 
  -8  10   8        0.59      -14.51     40.47 o 
  -6  10   8       15.80        1.88     39.29 o 
  -4  10   8       46.32       46.94     36.97 o 
  -2  10   8       15.44      -15.60     29.88 o 
   0  10   8      195.99      216.08     51.44 o 
   2  10   8        0.96       20.35     43.67 o 
   4  10   8      110.94       96.15     54.96 o 
   6  10   8       10.80       15.94     64.77 o 
  -9  11   8       40.17      159.43     99.64 o 
  -7  11   8       39.34       43.49     53.02 o 
  -5  11   8        4.90       10.95     44.03 o 
  -3  11   8        4.07       27.47     37.67 o 
  -1  11   8       53.27       67.25     42.15 o 
   1  11   8      206.89      187.33     95.66 o 
   3  11   8       22.54       25.91     67.76 o 
  -6  12   8        3.27       -8.97     69.75 o 
  -4  12   8        5.24       35.20     54.03 o 
  -2  12   8        5.60       -3.16     48.93 o 
   0  12   8       19.20       66.76     79.71 o 
 -19   1   9      519.61      669.13    103.91 o 
 -17   1   9      290.79      232.62     63.93 o 
 -15   1   9     1192.80     1180.15    100.31 o 
 -13   1   9     1814.76     1454.11     99.60 o 
 -11   1   9      795.75      871.65    107.13 o 
  -9   1   9      310.98      369.64     42.86 o 
  -7   1   9       43.39       31.14     10.68 o 
  -5   1   9     1883.44     1934.63     65.84 o 
  -3   1   9       25.97       30.10     13.63 o 
  -1   1   9      267.93      261.98     31.71 o 
   1   1   9       89.68       69.69     20.27 o 
   3   1   9       81.60       65.44     32.71 o 
   5   1   9      384.14      435.23     67.22 o 
   7   1   9      298.54      268.62     61.10 o 
   9   1   9       54.22       64.30     46.25 o 
  11   1   9      130.95      148.24     66.13 o 
 -18   2   9      131.25      176.33     61.29 o 
 -16   2   9      214.38      229.37     61.28 o 
 -14   2   9      255.60      157.91     47.95 o 
 -12   2   9      144.63      142.44     38.83 o 
 -10   2   9      535.76      514.09    106.12 o 
  -8   2   9      714.62      779.63     93.62 o 
  -6   2   9       60.75       74.55     22.15 o 
  -4   2   9      316.93      286.71     36.67 o 
  -2   2   9       12.55        7.45     14.36 o 
   0   2   9      187.78      182.86     28.05 o 
   2   2   9      660.64      665.69     60.40 o 
   4   2   9       12.56        5.75     20.18 o 
   6   2   9        9.09       18.43     33.46 o 
   8   2   9      324.51      377.30     92.17 o 
  10   2   9       44.62       57.90     52.12 o 
 -17   3   9      634.74      503.69    115.58 o 
 -15   3   9      860.84      549.87    188.82 o 
 -13   3   9      681.04      699.67    157.34 o 
 -11   3   9      438.12      394.10     81.40 o 
  -9   3   9     4253.54     4039.96    589.37 o 
  -7   3   9      137.89      107.85     25.55 o 
  -5   3   9      240.51      249.74     29.00 o 
  -3   3   9      229.90      240.21     40.88 o 
  -1   3   9       85.20       90.08     25.06 o 
   1   3   9      937.97      983.29     62.46 o 
   3   3   9      107.76       87.80     24.74 o 
   5   3   9        5.11        7.86     22.08 o 
   7   3   9      419.29      391.51     57.55 o 
   9   3   9       91.56       82.45     45.39 o 
 -18   4   9      321.16      202.58    123.06 o 
 -16   4   9      335.27      140.26     59.78 o 
 -14   4   9      180.31      175.13     37.06 o 
 -12   4   9      346.70      334.59     51.20 o 
 -10   4   9      240.56      246.18     62.96 o 
  -8   4   9      122.04       84.28     34.87 o 
  -6   4   9      345.85      323.40     31.59 o 
  -4   4   9     1019.11      965.30     58.66 o 
  -2   4   9      165.63      133.43     29.78 o 
   0   4   9        3.29      -15.34     15.34 o 
   2   4   9      537.24      489.45     51.27 o 
   4   4   9        4.29       15.38     28.37 o 
   6   4   9      130.09      134.49     39.01 o 
   8   4   9       75.85       49.65     31.22 o 
  10   4   9       10.79      -34.87     62.77 o 
 -17   5   9      383.22      296.92     74.33 o 
 -15   5   9        7.08       14.74     26.26 o 
 -13   5   9      160.17      164.03     42.45 o 
 -11   5   9      217.76      185.68     39.08 o 
  -9   5   9       11.64       35.22     32.32 o 
  -7   5   9      280.28      291.26     55.54 o 
  -5   5   9      736.45      681.17     52.45 o 
  -3   5   9       47.59       42.97     21.72 o 
  -1   5   9        1.14       -3.07     17.44 o 
   1   5   9      321.13      348.79     47.38 o 
   3   5   9       66.27       49.38     26.83 o 
   5   5   9       87.26       52.64     37.82 o 
   7   5   9        5.39       18.67     30.79 o 
   9   5   9        0.62      -18.24     41.18 o 
 -16   6   9      743.71      922.72    237.15 o 
 -14   6   9      334.48      408.31     76.61 o 
 -12   6   9      707.44      809.43    146.00 o 
 -10   6   9     1013.75     1190.59    115.58 o 
  -8   6   9      514.07      504.20    111.60 o 
  -6   6   9      120.01      166.04     47.77 o 
  -4   6   9      293.64      293.76     56.74 o 
  -2   6   9      126.61      101.75     31.37 o 
   0   6   9      119.48       66.74     29.20 o 
   2   6   9       31.06       30.15     25.24 o 
   4   6   9       58.13       78.34     41.81 o 
   6   6   9      120.14      108.77     50.20 o 
   8   6   9       53.09       49.67     48.93 o 
 -15   7   9       92.69      111.66     45.38 o 
 -13   7   9       20.99      -25.06     37.97 o 
 -11   7   9      102.93       99.53     51.63 o 
  -9   7   9      101.30      111.60     50.02 o 
  -7   7   9      214.59      178.59     54.44 o 
  -5   7   9        4.49      -10.07     28.48 o 
  -3   7   9      251.52      273.47     58.36 o 
  -1   7   9       15.82       26.12     25.73 o 
   1   7   9       24.98       13.64     26.58 o 
   3   7   9       49.80       22.01     27.07 o 
   5   7   9      259.38      254.12     65.78 o 
   7   7   9        3.23      -14.02     37.60 o 
 -14   8   9      769.03     1139.89    178.36 o 
 -12   8   9     1408.81     1693.35    135.62 o 
 -10   8   9        2.58      -12.00     34.47 o 
  -8   8   9      202.95      238.99     64.27 o 
  -6   8   9      857.78      855.39    110.10 o 
  -4   8   9      401.36      400.71     71.51 o 
  -2   8   9      159.02      208.91     57.74 o 
   0   8   9      864.78      706.19     60.05 o 
   2   8   9     1036.89     1044.47     83.73 o 
   4   8   9       22.73       43.31     41.99 o 
   6   8   9       14.96       14.46     39.06 o 
 -13   9   9        2.45       16.94     76.72 o 
 -11   9   9        0.79       14.97     44.03 o 
  -9   9   9       24.96       36.44     44.95 o 
  -7   9   9       27.89       64.45     48.23 o 
  -5   9   9        0.33      -15.45     27.78 o 
  -3   9   9      225.06      228.20     49.69 o 
  -1   9   9        3.36       -3.11     30.41 o 
   1   9   9      279.30      282.32     56.02 o 
   3   9   9       72.62       63.04     48.17 o 
   5   9   9       24.79       34.40     49.18 o 
 -12  10   9      144.36      180.35    104.62 o 
 -10  10   9      191.31      136.01     64.12 o 
  -8  10   9       86.67       91.32     58.79 o 
  -6  10   9        5.50      -31.31     38.73 o 
  -4  10   9       82.29       69.82     40.68 o 
  -2  10   9       11.17       19.38     35.39 o 
   0  10   9        8.39      -27.09     43.84 o 
   2  10   9      110.64       20.92     65.76 o 
   4  10   9        1.30       -6.19     47.19 o 
  -9  11   9      190.02      311.88    116.58 o 
  -7  11   9       67.83       39.39     56.35 o 
  -5  11   9       95.57      128.54     50.39 o 
  -3  11   9      346.47      344.55     66.65 o 
  -1  11   9       16.65       -5.04     37.76 o 
   1  11   9       86.63       51.81     76.72 o 
 -18   0  10      138.68      145.48     83.70 o 
 -16   0  10     1099.94      914.70    142.49 o 
 -14   0  10     3548.51     3189.51    215.22 o 
 -12   0  10     3222.16     3532.32   1159.32 o 
 -10   0  10     1346.87     1426.08    203.10 o 
  -8   0  10     3178.56     2476.32    852.24 o 
  -6   0  10     8561.40     9512.16    215.32 o 
  -4   0  10     6001.59     6461.32    181.01 o 
  -2   0  10      249.38      236.99     37.49 o 
   0   0  10      533.66      510.62     72.70 o 
   2   0  10     1300.37     1417.89    140.49 o 
   4   0  10      770.27      774.21    119.57 o 
   6   0  10       10.66      -27.90     41.85 o 
   8   0  10        3.02        2.99     52.81 o 
  10   0  10       27.43       26.90     74.73 o 
 -19   1  10       17.41        8.47     42.27 o 
 -17   1  10       18.48       39.32     41.00 o 
 -15   1  10        7.52       19.89     31.21 o 
 -13   1  10       20.96       26.59     23.75 o 
 -11   1  10        2.73       -2.45     13.37 o 
  -9   1  10      243.33      192.98     30.62 o 
  -7   1  10      276.19      284.31     33.98 o 
  -5   1  10       91.31       76.36     20.86 o 
  -3   1  10      227.90      203.06     30.21 o 
  -1   1  10        0.40       -7.36     12.91 o 
   1   1  10      646.62      606.75    137.64 o 
   3   1  10      245.50      243.98     55.22 o 
   5   1  10      183.54      249.59     59.84 o 
   7   1  10       96.72      102.60     48.26 o 
   9   1  10      100.93       90.77     57.02 o 
 -18   2  10      488.28      485.45     88.53 o 
 -16   2  10      326.32      358.31     73.60 o 
 -14   2  10     1410.32     1064.12     95.09 o 
 -12   2  10      648.25      533.79    142.81 o 
 -10   2  10     4943.08     4792.21    762.21 o 
  -8   2  10     1231.32     1343.89     69.73 o 
  -6   2  10     1541.68     1643.26     75.25 o 
  -4   2  10     1507.74     1340.75    150.70 o 
  -2   2  10      703.70      675.35     55.27 o 
   0   2  10     1146.31     1094.82    105.92 o 
   2   2  10      117.78       85.27     29.34 o 
   4   2  10      108.22       49.25     26.64 o 
   6   2  10        8.71       17.21     23.54 o 
   8   2  10       66.30       33.12     35.24 o 
  10   2  10        4.36      -14.28     46.19 o 
 -17   3  10      180.51      101.96     78.22 o 
 -15   3  10      387.76      175.68     94.16 o 
 -13   3  10      422.69      361.62     88.88 o 
 -11   3  10     1205.93     1262.32    198.01 o 
  -9   3  10      776.64      950.66    108.61 o 
  -7   3  10      793.00      793.98     60.09 o 
  -5   3  10      970.44      924.72    100.37 o 
  -3   3  10      628.95      600.98     53.02 o 
  -1   3  10     1015.00     1030.82     66.57 o 
   1   3  10       35.51        8.18     19.83 o 
   3   3  10      332.78      288.83     46.89 o 
   5   3  10        1.75       -7.72     22.64 o 
   7   3  10       82.03       45.65     35.34 o 
   9   3  10        1.67       -0.20     35.39 o 
 -18   4  10      160.19      110.66     58.83 o 
 -16   4  10      396.89      336.77     73.42 o 
 -14   4  10      341.21      356.11     54.80 o 
 -12   4  10      753.37      872.59     90.52 o 
 -10   4  10     1033.48     1265.72     98.27 o 
  -8   4  10     1557.57     1640.15    108.07 o 
  -6   4  10      335.20      335.87     35.41 o 
  -4   4  10      968.22      906.87     62.17 o 
  -2   4  10      343.55      323.59     45.31 o 
   0   4  10      633.30      588.77     57.31 o 
   2   4  10       40.42       26.54     25.12 o 
   4   4  10        7.00        3.16     29.39 o 
   6   4  10       86.14       70.65     33.61 o 
   8   4  10       18.25       23.68     29.79 o 
 -17   5  10      692.73      683.15    115.09 o 
 -15   5  10      337.42      474.46     65.93 o 
 -13   5  10      731.15     1039.72    103.56 o 
 -11   5  10     1700.34     1902.95    124.94 o 
  -9   5  10     2470.77     2754.08    205.26 o 
  -7   5  10     1991.67     2124.47    123.30 o 
  -5   5  10      409.64      435.97     66.18 o 
  -3   5  10     1923.94     2002.30    130.46 o 
  -1   5  10      942.29      996.44     81.27 o 
   1   5  10      685.34      720.59     64.79 o 
   3   5  10       29.01       11.87     31.68 o 
   5   5  10        5.69        8.39     33.73 o 
   7   5  10      155.93      160.74     58.12 o 
 -16   6  10      164.79      269.80     73.89 o 
 -14   6  10       10.38       -1.00     44.74 o 
 -12   6  10      321.12      391.79     77.13 o 
 -10   6  10      402.34      481.52     78.27 o 
  -8   6  10      524.16      572.52     80.49 o 
  -6   6  10      491.01      491.16     74.13 o 
  -4   6  10        1.50       10.24     33.02 o 
  -2   6  10      588.20      537.18     57.82 o 
   0   6  10       34.85       55.50     29.34 o 
   2   6  10      755.49      767.37     70.05 o 
   4   6  10      116.03       95.16     47.91 o 
   6   6  10        6.30       14.02     42.62 o 
   8   6  10      177.28      227.18    102.63 o 
 -15   7  10      506.64      721.32    106.74 o 
 -13   7  10     1259.17     1483.51    126.47 o 
 -11   7  10      586.99      666.10     93.35 o 
  -9   7  10      209.78      215.76     62.21 o 
  -7   7  10     1698.57     1712.13    121.50 o 
  -5   7  10     1037.76      984.43     99.64 o 
  -3   7  10      603.87      578.34     79.24 o 
  -1   7  10       51.74       37.01     30.57 o 
   1   7  10       36.05       25.52     30.78 o 
   3   7  10      465.25      424.03     76.01 o 
   5   7  10        1.55       -4.90     39.69 o 
   7   7  10       16.90       21.92     70.75 o 
 -14   8  10       10.08       69.75     83.70 o 
 -12   8  10       55.20      128.85     61.95 o 
 -10   8  10      590.54      615.69    127.54 o 
  -8   8  10        9.87       18.09     39.74 o 
  -6   8  10       60.83       61.52     47.46 o 
  -4   8  10       24.38        5.32     37.56 o 
  -2   8  10        0.80      -10.96     35.23 o 
   0   8  10      487.00      469.70     63.18 o 
   2   8  10        4.55       13.56     32.92 o 
   4   8  10       13.67       30.42     45.24 o 
   6   8  10        8.34       10.96     64.77 o 
 -13   9  10      586.20      710.44    156.44 o 
 -11   9  10      769.26      927.55    128.54 o 
  -9   9  10      488.47      471.05    103.63 o 
  -7   9  10     1095.80     1209.61    120.09 o 
  -5   9  10      696.23      633.18     74.01 o 
  -3   9  10      781.60      715.11     77.58 o 
  -1   9  10       47.70       47.57     38.11 o 
   1   9  10      495.63      514.76     71.38 o 
   3   9  10      127.85      145.34     61.81 o 
   5   9  10        3.79      -13.95     66.76 o 
 -10  10  10       14.87       67.76     82.70 o 
  -8  10  10      229.33      208.59     69.51 o 
  -6  10  10       74.57       50.53     40.41 o 
  -4  10  10       50.06       33.08     39.09 o 
  -2  10  10       85.29      111.47     47.26 o 
   0  10  10       30.37      -14.68     52.81 o 
   2  10  10       58.87      113.59     87.68 o 
  -7  11  10      225.42      267.04    113.59 o 
  -5  11  10      101.09       76.37     47.91 o 
  -3  11  10      203.56      167.00     54.93 o 
  -1  11  10      217.57      225.03     75.01 o 
 -17   1  11       10.52       26.22     40.35 o 
 -15   1  11     1045.50     1007.73     98.84 o 
 -13   1  11      509.35      505.60     97.80 o 
 -11   1  11      931.59     1043.90    225.18 o 
  -9   1  11     1860.32     2167.82    115.06 o 
  -7   1  11     2063.36     2177.40     79.86 o 
  -5   1  11     8487.77     8532.18    192.09 o 
  -3   1  11      928.11      893.87     88.28 o 
  -1   1  11     3024.08     2819.52    202.30 o 
   1   1  11     1537.01     1404.03    266.78 o 
   3   1  11     1452.14     1333.20    254.82 o 
   5   1  11      999.40      887.88     98.63 o 
   7   1  11       35.99        2.49     40.86 o 
   9   1  11      324.02      268.78     78.27 o 
 -18   2  11       13.58        6.70     41.56 o 
 -16   2  11       72.66       60.21     40.70 o 
 -14   2  11       72.69       41.87     29.61 o 
 -12   2  11      107.81       50.36     41.68 o 
 -10   2  11     1026.84     1127.99    184.82 o 
  -8   2  11      341.38      452.76     49.55 o 
  -6   2  11     1060.81     1085.90     67.24 o 
  -4   2  11      511.09      449.73     53.21 o 
  -2   2  11      441.67      445.51     52.56 o 
   0   2  11     2064.55     1917.54    180.22 o 
   2   2  11      127.76      115.07     35.93 o 
   4   2  11      208.57      202.42     46.15 o 
   6   2  11       16.42       18.59     31.91 o 
   8   2  11      262.36      204.09     55.39 o 
 -17   3  11      236.74       84.62     49.93 o 
 -15   3  11       86.22       34.87     54.80 o 
 -13   3  11      209.97      242.43     56.29 o 
 -11   3  11     2163.83     2514.50    135.27 o 
  -9   3  11     1886.07     2336.42    138.50 o 
  -7   3  11     2066.58     2283.98    134.52 o 
  -5   3  11     1733.92     1675.92    157.64 o 
  -3   3  11     3170.65     3234.67    116.53 o 
  -1   3  11     3620.94     3621.61    126.39 o 
   1   3  11     1298.18     1318.03     81.67 o 
   3   3  11      726.86      760.45    114.57 o 
   5   3  11      362.90      399.21     61.23 o 
   7   3  11      679.80      646.51     77.87 o 
   9   3  11       12.21        6.55     51.70 o 
 -16   4  11       29.94       25.91     61.78 o 
 -14   4  11      111.22       92.09     39.10 o 
 -12   4  11      396.35      569.95    114.59 o 
 -10   4  11      585.60      648.51     81.36 o 
  -8   4  11     1094.17     1018.40    116.08 o 
  -6   4  11      831.27      868.83     86.14 o 
  -4   4  11      483.42      534.67     56.37 o 
  -2   4  11     2510.04     2475.71    105.90 o 
   0   4  11      327.22      321.83     50.40 o 
   2   4  11      394.59      313.96     51.44 o 
   4   4  11      225.88      261.07     63.53 o 
   6   4  11       92.23       93.21     40.33 o 
   8   4  11      148.95      124.46     60.58 o 
 -15   5  11       10.74       14.98     40.73 o 
 -13   5  11      204.51      290.95     67.81 o 
 -11   5  11      190.51      265.42     64.40 o 
  -9   5  11      199.99      193.81     55.31 o 
  -7   5  11      740.81      713.41     84.02 o 
  -5   5  11       16.51       24.76     33.20 o 
  -3   5  11     1471.22     1456.78     84.43 o 
  -1   5  11      254.74      285.12     48.34 o 
   1   5  11      133.41      158.19     40.83 o 
   3   5  11       98.97       88.44     45.25 o 
   5   5  11       72.46       49.24     45.72 o 
   7   5  11       26.67       16.94     70.75 o 
 -16   6  11      105.77      173.91     68.17 o 
 -14   6  11      164.49      215.49     66.49 o 
 -12   6  11      944.22     1144.88    160.42 o 
 -10   6  11      655.01      750.31    101.63 o 
  -8   6  11     2119.10     2228.05    138.15 o 
  -6   6  11      766.16      854.36     93.19 o 
  -4   6  11     2995.67     2928.86    152.87 o 
  -2   6  11     2171.36     2036.13    101.61 o 
   0   6  11      402.50      430.97     59.78 o 
   2   6  11     2137.13     2214.91    141.25 o 
   4   6  11      106.94       80.73     48.78 o 
   6   6  11      775.58      895.77    165.40 o 
 -15   7  11        0.01      -38.86     61.78 o 
 -13   7  11       43.01       30.47     49.96 o 
 -11   7  11      151.31      159.12     59.01 o 
  -9   7  11      444.09      478.73     83.38 o 
  -7   7  11        1.07      -17.99     33.52 o 
  -5   7  11       12.78       27.88     40.29 o 
  -3   7  11        0.99       -0.42     34.04 o 
  -1   7  11        0.05       -3.63     28.36 o 
   1   7  11      588.95      558.77     67.22 o 
   3   7  11       77.22       75.20     52.62 o 
   5   7  11       32.03       53.33     49.30 o 
 -14   8  11      423.12      659.62    153.45 o 
 -12   8  11      507.61      742.92    108.50 o 
 -10   8  11       78.87       93.76     55.18 o 
  -8   8  11     1266.73     1365.19    122.91 o 
  -6   8  11     2278.56     2108.22    148.96 o 
  -4   8  11     1422.72     1390.98    215.72 o 
  -2   8  11      442.33      541.32     86.14 o 
   0   8  11      946.96     1101.68     88.88 o 
   2   8  11     1067.77     1032.19    115.10 o 
   4   8  11      515.15      465.32    132.52 o 
 -11   9  11       23.17       23.91     71.74 o 
  -9   9  11      379.60      370.56     85.22 o 
  -7   9  11        1.60       -9.26     41.84 o 
  -5   9  11        1.43        5.03     44.37 o 
  -3   9  11        2.38       -5.71     33.85 o 
  -1   9  11      140.88       95.99     47.03 o 
   1   9  11      156.10      150.15     64.53 o 
   3   9  11       26.48        9.54     47.37 o 
 -10  10  11      298.37      295.93    116.58 o 
  -8  10  11      369.47      356.71    124.55 o 
  -6  10  11      111.10       51.58     43.44 o 
  -4  10  11      436.83      433.42     72.82 o 
  -2  10  11      447.94      388.64     71.52 o 
   0  10  11      253.81      274.51     81.50 o 
 -18   0  12      406.94      481.27    126.54 o 
 -16   0  12      681.92      816.06    135.51 o 
 -12   0  12       32.40       92.67     56.80 o 
 -10   0  12      215.80      301.52     57.06 o 
  -8   0  12       64.08      108.00     41.00 o 
  -6   0  12     8882.23     9430.99    241.93 o 
  -4   0  12      172.26      290.95     57.79 o 
  -2   0  12     2045.54     1896.67    542.05 o 
   0   0  12     3045.35     2451.73    701.97 o 
   2   0  12     2955.92     2573.88    455.82 o 
   4   0  12     2458.45     2602.62    220.21 o 
   6   0  12      613.37      718.41    145.48 o 
 -17   1  12        0.12      -24.51     38.73 o 
 -15   1  12       28.05       13.95     50.82 o 
 -13   1  12        3.84      -19.93     40.85 o 
 -11   1  12        0.77      -10.25     21.91 o 
  -9   1  12        4.83       -6.80     18.21 o 
  -7   1  12      705.48      764.49     66.01 o 
  -5   1  12     1917.23     2007.96     95.73 o 
  -3   1  12      668.75      600.05     79.18 o 
  -1   1  12      106.14      102.55     29.65 o 
   1   1  12       56.85       29.97     27.12 o 
   3   1  12       78.07       19.98     29.89 o 
   5   1  12      505.71      442.70     75.56 o 
   7   1  12      636.50      583.51     75.91 o 
 -18   2  12        0.79       23.91     60.78 o 
 -16   2  12       53.60        3.99     52.81 o 
 -14   2  12        1.46      -12.65     31.77 o 
 -12   2  12       59.11       40.50     30.13 o 
 -10   2  12      208.20      286.46     60.24 o 
  -8   2  12      310.04      375.18     50.36 o 
  -6   2  12      489.37      490.01     55.83 o 
  -4   2  12     1134.97     1117.00     78.09 o 
  -2   2  12     2150.22     1915.37    143.20 o 
   0   2  12     1244.07     1190.80    112.87 o 
   2   2  12     1062.38      975.08    170.41 o 
   4   2  12     1876.69     1738.02    300.08 o 
   6   2  12      161.52      136.82     48.40 o 
 -17   3  12        1.98       -6.97     56.80 o 
 -15   3  12        0.93      -23.97     34.44 o 
 -13   3  12       12.56      -15.78     34.12 o 
 -11   3  12      105.61      113.45     47.14 o 
  -9   3  12       76.09       60.83     38.68 o 
  -7   3  12      198.27      195.00     41.01 o 
  -5   3  12      701.96      694.74     92.48 o 
  -3   3  12      630.36      632.32     63.42 o 
  -1   3  12      670.48      609.05     64.32 o 
   1   3  12      405.04      446.55     59.99 o 
   3   3  12      698.93      653.40    108.91 o 
   5   3  12      332.75      208.61     52.67 o 
   7   3  12      395.03      275.45     83.70 o 
 -16   4  12       25.36       -1.00     54.80 o 
 -14   4  12        7.12       12.19     42.26 o 
 -12   4  12        0.65       -4.95     37.97 o 
 -10   4  12      230.21      260.33     61.10 o 
  -8   4  12      130.00      163.07     51.08 o 
  -6   4  12       54.28       61.82     39.10 o 
  -4   4  12     1238.92     1099.21     77.45 o 
  -2   4  12      618.54      556.95     62.39 o 
   0   4  12      870.18      905.65     77.43 o 
   2   4  12      290.14      306.14     53.94 o 
   4   4  12      469.14      455.98     83.06 o 
   6   4  12      905.82      877.67    110.89 o 
 -15   5  12        5.36        5.24     44.70 o 
 -13   5  12       11.39       12.12     41.16 o 
 -11   5  12      323.23      323.13    110.10 o 
  -9   5  12      429.12      578.91     84.41 o 
  -7   5  12      176.85      220.16     59.28 o 
  -5   5  12      680.55      681.01    117.58 o 
  -3   5  12     1431.82     1482.22     89.69 o 
  -1   5  12     1508.78     1518.33     93.19 o 
   1   5  12     1150.93     1228.15     88.19 o 
   3   5  12      475.70      599.39     91.00 o 
   5   5  12     1004.97     1023.19    170.88 o 
 -14   6  12        0.51      -38.08     39.49 o 
 -12   6  12        5.97       -2.48     41.56 o 
 -10   6  12       96.48      150.10     58.29 o 
  -8   6  12      142.70      122.93     50.60 o 
  -6   6  12        1.92       -0.13     37.02 o 
  -4   6  12      210.04      161.92     55.66 o 
  -2   6  12       97.01       72.62     36.35 o 
   0   6  12      874.03      855.33     79.40 o 
   2   6  12      106.79      118.35     57.34 o 
   4   6  12        6.21        7.07     44.71 o 
 -13   7  12      211.17      191.65     69.51 o 
 -11   7  12      167.82      150.46     60.59 o 
  -9   7  12      222.92      195.61     63.64 o 
  -7   7  12      468.80      362.63     76.45 o 
  -5   7  12      560.20      461.34     82.43 o 
  -3   7  12      801.23      732.09     95.23 o 
  -1   7  12       68.77       51.23     36.93 o 
   1   7  12     1371.27     1289.05    201.77 o 
   3   7  12      742.90      642.87     99.65 o 
 -12   8  12        4.09      -22.92     55.80 o 
 -10   8  12      313.35      307.43     77.78 o 
  -8   8  12       19.71       34.41     47.37 o 
  -6   8  12       13.37       15.07     44.83 o 
  -4   8  12       33.21        5.86     41.47 o 
  -2   8  12        0.07       15.93     44.64 o 
   0   8  12      364.29      321.30     62.32 o 
   2   8  12       76.69       11.84     40.64 o 
 -11   9  12       22.95      -16.94     65.76 o 
  -9   9  12      114.87       60.78     73.73 o 
  -7   9  12      371.45      296.72     79.38 o 
  -5   9  12      330.84      215.01     73.20 o 
  -3   9  12      541.74      512.51     93.82 o 
  -1   9  12      299.94      326.28     67.05 o 
   1   9  12     1059.93     1025.20    125.64 o 
  -6  10  12       69.59       52.96     54.57 o 
  -4  10  12       11.79       47.80     57.06 o 
 -13   1  13       44.26       -3.99     49.82 o 
 -11   1  13       48.74       51.04     31.63 o 
  -9   1  13      136.10      106.41     30.25 o 
  -7   1  13      366.47      398.82     54.42 o 
  -5   1  13        1.41       -2.64     23.54 o 
  -3   1  13       29.62       27.89     24.21 o 
  -1   1  13      336.21      298.82     62.42 o 
   1   1  13      297.97      209.44     51.69 o 
   3   1  13     1502.62     1327.72    174.38 o 
   5   1  13      127.64      126.31     47.21 o 
 -14   2  13       13.51       58.79     62.77 o 
 -12   2  13        2.82       45.78     40.57 o 
 -10   2  13       50.92       62.28     42.98 o 
  -8   2  13        0.22      -11.77     22.83 o 
  -6   2  13       20.09       28.13     28.03 o 
  -4   2  13        2.82       -4.10     20.61 o 
  -2   2  13      156.84      138.38     34.93 o 
   0   2  13      394.14      391.99     73.11 o 
   2   2  13       45.00       53.25     33.36 o 
   4   2  13        7.00       12.00     33.59 o 
   6   2  13      369.82      380.63    123.55 o 
 -17   3  13        0.29      -22.92     61.78 o 
 -15   3  13        5.34        4.98     53.81 o 
 -13   3  13       55.23       47.30     44.83 o 
 -11   3  13      259.41      344.58     70.46 o 
  -9   3  13       39.01       42.11     38.01 o 
  -7   3  13       16.45        4.30     29.49 o 
  -5   3  13      167.36      131.31     32.94 o 
  -3   3  13      113.38       77.99     30.01 o 
  -1   3  13      788.41      816.88     76.03 o 
   1   3  13      131.42      137.22     51.75 o 
   3   3  13      316.02      316.90     75.38 o 
   5   3  13      874.13      883.79    263.05 o 
 -14   4  13        2.92      -10.35     43.12 o 
 -12   4  13        0.66      -21.05     32.14 o 
 -10   4  13       36.86       17.76     38.03 o 
  -8   4  13       45.03        2.59     33.80 o 
  -6   4  13      240.94      159.75     54.03 o 
  -4   4  13      251.84      194.90     39.31 o 
  -2   4  13      168.50      203.03     47.93 o 
   0   4  13        1.10       -9.77     27.78 o 
   2   4  13      358.79      257.58     69.40 o 
   4   4  13      101.99       46.63     54.30 o 
 -15   5  13        1.69       -5.00     48.23 o 
 -13   5  13        0.11       11.44     42.37 o 
 -11   5  13       47.69       72.48     49.30 o 
  -9   5  13       12.91       25.38     39.50 o 
  -7   5  13      145.34      132.72     53.73 o 
  -5   5  13       21.70       30.15     40.57 o 
  -3   5  13       55.28       30.49     30.76 o 
  -1   5  13        0.74        6.81     30.63 o 
   1   5  13       77.61       85.01     43.40 o 
   3   5  13       45.79       54.26     50.71 o 
 -14   6  13        1.16       17.92     49.49 o 
 -12   6  13        2.57        4.11     44.50 o 
 -10   6  13        0.64      -18.67     40.40 o 
  -8   6  13        1.41       -0.89     39.43 o 
  -6   6  13       68.06       85.66     48.94 o 
  -4   6  13      114.31      123.95     54.30 o 
  -2   6  13      142.99      138.91     45.97 o 
   0   6  13      176.95      136.17     45.93 o 
   2   6  13      472.73      524.10     93.34 o 
   4   6  13      388.44      472.30    137.50 o 
 -13   7  13        2.96       41.85     76.72 o 
 -11   7  13       42.91       37.28     50.20 o 
  -9   7  13       55.51       21.56     46.81 o 
  -7   7  13        4.82       -3.02     41.65 o 
  -5   7  13       84.06      110.65     58.02 o 
  -3   7  13        0.21      -10.46     43.68 o 
  -1   7  13       62.80       44.72     39.69 o 
   1   7  13       25.53       17.77     48.65 o 
 -12   8  13      135.71       83.70     89.68 o 
 -10   8  13        1.62       -9.96     61.78 o 
  -8   8  13       93.03      129.20     65.34 o 
  -6   8  13       48.85       59.90     56.17 o 
  -4   8  13      145.62      131.16     61.41 o 
  -2   8  13       47.66      -12.40     43.57 o 
   0   8  13      779.75      667.60    150.46 o 
  -9   9  13       11.21       37.86     77.72 o 
  -7   9  13        0.09       19.93     70.75 o 
  -5   9  13       54.80        8.97     73.73 o 
  -3   9  13        2.40       14.95     72.74 o 
 -12   0  14       16.46       83.70     63.77 o 
 -10   0  14        1.77      -20.95     29.69 o 
  -8   0  14       91.61       51.76     39.02 o 
  -6   0  14      106.55      110.13     46.85 o 
  -4   0  14      307.05      253.09     86.69 o 
  -2   0  14        1.50       27.35     37.97 o 
   0   0  14       16.57       11.31     37.73 o 
   2   0  14      198.81      110.98     50.94 o 
   4   0  14       16.84        8.56     43.79 o 
 -13   1  14       27.24       50.93     42.81 o 
 -11   1  14       63.28       94.57     38.78 o 
  -9   1  14        8.98        1.77     27.37 o 
  -7   1  14       98.44       57.19     32.76 o 
  -5   1  14      104.51      100.28     40.21 o 
  -3   1  14        0.04       -8.10     26.85 o 
  -1   1  14      228.23      128.65     36.48 o 
   1   1  14      121.91      116.70     36.43 o 
   3   1  14       32.77       10.06     26.38 o 
 -14   2  14        4.03       16.94     57.79 o 
 -12   2  14      205.37      273.96     66.07 o 
 -10   2  14       36.06       48.82     40.85 o 
  -8   2  14       10.04       15.95     34.95 o 
  -6   2  14        9.63       15.87     30.07 o 
  -4   2  14       73.82       57.40     29.38 o 
  -2   2  14       18.45        4.59     25.46 o 
   0   2  14       63.47       26.00     28.67 o 
   2   2  14       39.75       43.87     34.63 o 
 -15   3  14        4.69      -19.93     51.81 o 
 -13   3  14       53.99       53.26     47.87 o 
 -11   3  14        2.32        7.42     38.47 o 
  -9   3  14        0.77       22.47     37.65 o 
  -7   3  14        0.91       -4.28     30.59 o 
  -5   3  14        1.21       11.40     24.41 o 
  -3   3  14       28.28       17.38     27.12 o 
  -1   3  14       82.41       52.16     37.94 o 
   1   3  14       76.34       57.93     48.37 o 
   3   3  14        1.04        3.38     49.49 o 
 -14   4  14       17.84      -39.78     41.88 o 
 -12   4  14       18.77       11.63     43.55 o 
 -10   4  14        4.56      -10.86     37.79 o 
  -8   4  14       70.82       43.99     56.30 o 
  -6   4  14        0.79      -15.69     33.80 o 
  -4   4  14        8.72        7.53     26.99 o 
  -2   4  14       27.56       21.67     33.73 o 
   0   4  14      126.58      102.87     43.45 o 
   2   4  14        2.44        3.43     43.67 o 
 -15   5  14       11.21        1.00     73.73 o 
 -13   5  14       59.31       28.06     49.40 o 
 -11   5  14       57.58       11.78     42.39 o 
  -9   5  14        4.63        7.07     38.47 o 
  -7   5  14       65.16       37.60     45.54 o 
  -5   5  14       13.81       -9.22     37.45 o 
  -3   5  14       26.70       31.02     35.19 o 
  -1   5  14        1.08       -4.59     33.24 o 
   1   5  14        8.18      -14.07     36.24 o 
 -12   6  14        1.19       22.61     56.80 o 
 -10   6  14       39.47       57.19     51.71 o 
  -8   6  14        1.56        1.37     41.56 o 
  -6   6  14      110.72       55.35     49.76 o 
  -4   6  14       43.47       13.24     46.05 o 
  -2   6  14       16.89       27.45     37.29 o 
   0   6  14      238.90      165.60     53.73 o 
 -11   7  14       81.30      101.63     85.69 o 
  -9   7  14       69.91       81.75     60.09 o 
  -7   7  14        0.98      -14.05     41.39 o 
  -5   7  14        2.40      -29.28     41.18 o 
  -3   7  14       50.86       14.67     46.90 o 
  -1   7  14       57.25       95.66     84.69 o 
 -10   8  14        7.82       65.76     80.71 o 
  -8   8  14        7.66        7.97     70.75 o 
  -6   8  14        0.62      -16.94     67.76 o 
  -4   8  14        0.26      -18.93     63.77 o 
  -2   8  14      118.66       53.81     82.70 o 
 -13   1  15      206.03      286.97    100.64 o 
 -11   1  15      169.16      190.75     60.54 o 
  -9   1  15       80.40       69.75     45.09 o 
  -7   1  15      697.75      572.32     70.30 o 
  -5   1  15      118.64       82.66     39.58 o 
  -3   1  15       50.40       36.69     34.39 o 
  -1   1  15       21.77        6.36     33.19 o 
   1   1  15        2.86       -6.01     28.99 o 
 -14   2  15       15.03       50.82     65.76 o 
 -12   2  15      170.70      203.44     67.99 o 
 -10   2  15        9.67       21.11     42.27 o 
  -8   2  15      121.66       22.39     42.85 o 
  -6   2  15       21.43        8.07     33.48 o 
  -4   2  15       14.75       -6.73     27.00 o 
  -2   2  15      130.59       96.68     43.22 o 
   0   2  15       13.28       -1.21     34.63 o 
 -15   3  15       85.88       97.65     79.71 o 
 -13   3  15      361.82      466.68     99.14 o 
 -11   3  15      218.34      276.43     75.73 o 
  -9   3  15       67.93       37.10     42.41 o 
  -7   3  15       16.21       34.57     41.42 o 
  -5   3  15      112.10       97.15     36.83 o 
  -3   3  15       43.40       36.82     33.31 o 
  -1   3  15        0.51        3.98     30.44 o 
   1   3  15       12.48      -12.46     43.68 o 
 -14   4  15      134.77       88.85     62.28 o 
 -12   4  15       93.64       73.01     56.26 o 
 -10   4  15       85.41      124.23     56.67 o 
  -8   4  15       20.85        5.58     39.26 o 
  -6   4  15        0.45      -31.39     38.53 o 
  -4   4  15      164.26       68.30     35.88 o 
  -2   4  15       34.51       17.54     29.14 o 
   0   4  15        4.65        9.35     38.33 o 
 -13   5  15       32.54      -32.88     60.78 o 
 -11   5  15       35.69       23.28     49.76 o 
  -9   5  15       58.08       63.72     51.37 o 
  -7   5  15       15.76        4.01     45.11 o 
  -5   5  15       86.39       63.07     52.39 o 
  -3   5  15       10.23        1.14     29.67 o 
  -1   5  15        0.12       -6.09     45.44 o 
 -12   6  15       37.83       11.96     65.76 o 
 -10   6  15      315.81      369.67    118.57 o 
  -8   6  15        1.33        5.43     50.99 o 
  -6   6  15      191.40      162.62     65.83 o 
  -4   6  15       29.10        9.69     47.74 o 
  -2   6  15       56.72       -0.11     49.08 o 
  -9   7  15        0.47       41.85     70.75 o 
  -7   7  15       10.70       -8.97     63.77 o 
  -5   7  15        1.13       -2.99     64.77 o 
  -3   7  15        0.69       25.91     78.72 o 
 -14   0  16      168.85      231.17     98.64 o 
 -12   0  16      322.85      487.24    126.54 o 
 -10   0  16      149.74      148.47     78.72 o 
  -8   0  16     1840.15     2135.31    209.25 o 
  -6   0  16       96.21      202.27     91.67 o 
  -4   0  16      189.71      258.07    107.61 o 
  -2   0  16      242.74      279.99    104.62 o 
 -13   1  16       20.24       31.89     63.77 o 
 -11   1  16       13.67        5.98     56.80 o 
  -9   1  16      210.70      138.47     62.28 o 
  -7   1  16      409.58      362.82     65.37 o 
  -5   1  16      201.94      169.04     64.26 o 
  -3   1  16       28.52       55.97     56.25 o 
  -1   1  16        4.87      -12.68     37.97 o 
 -14   2  16      188.86      216.22    104.62 o 
 -12   2  16      332.72      430.45    126.54 o 
 -10   2  16      222.62      282.91     76.25 o 
  -8   2  16      411.84      445.88     85.97 o 
  -6   2  16      140.58      191.80     54.37 o 
  -4   2  16      359.06      317.75     56.55 o 
  -2   2  16      106.63       77.09     46.05 o 
 -13   3  16       94.71      128.93     66.55 o 
 -11   3  16       83.45       76.25     58.38 o 
  -9   3  16      114.48      156.28     64.10 o 
  -7   3  16      144.38      165.62     64.53 o 
  -5   3  16      124.09      142.22     44.14 o 
  -3   3  16       55.13       55.83     37.08 o 
  -1   3  16       18.93       67.76     81.71 o 
 -12   4  16      193.01      258.30     78.49 o 
 -10   4  16      108.33       96.08     58.58 o 
  -8   4  16       45.69       42.60     51.50 o 
  -6   4  16      358.81      273.91     78.17 o 
  -4   4  16       79.26       87.94     42.33 o 
  -2   4  16       60.30       46.28     47.03 o 
 -11   5  16      216.85      271.02    107.61 o 
  -9   5  16      117.28      115.58     83.70 o 
  -7   5  16      159.14      114.59     87.68 o 
  -5   5  16      284.82      261.06    108.61 o 
  -3   5  16      136.47      102.56     58.23 o 
  -8   6  16        0.46       26.90     77.72 o 
  -6   6  16       46.82       94.66     90.67 o 
 -11   1  17       35.95       64.77     73.73 o 
  -9   1  17      580.15      556.79    100.35 o 
  -7   1  17      166.09      229.51     77.03 o 
  -5   1  17      216.25      160.71     73.73 o 
 -12   2  17       55.18       70.75     79.71 o 
 -10   2  17       31.45       23.21     48.33 o 
  -8   2  17       17.17        4.90     51.23 o 
  -6   2  17       26.93       13.66     42.82 o 
  -4   2  17      101.46       56.80     89.68 o 
 -11   3  17       39.18       87.68     87.68 o 
  -9   3  17       42.99       74.73     74.73 o 
  -7   3  17      346.28      346.75    123.55 o 
  -5   3  17      148.03      162.94     70.76 o 
  -8   4  17        7.00      -31.89     69.75 o 
  -6   4  17      277.77      190.31    110.60 o 
                                                 
